# Supplementary material for: 2-(2-Iodo­phen­yl)-1,2,3,4-tetra­hydro­isoquinoline-1-carbonitrile
Source: Acta Crystallogr Sect E Struct Rep Online. 2011 May 20;67(Pt 6):o1484. doi: 10.1107/S1600536811015212 (PMC3120457; doi:10.1107/S1600536811015212)
Supplement: Supplementary file 2 [file e-67-o1484-Isup2.hkl]

# 
# h,k,l, Fc-squared, Fo-squared, sigma(Fo-squared) and status flag 
# 
data_I
_shelx_title ' A in P2(1)/n' 
_shelx_refln_list_code          4 
_shelx_F_calc_maximum      216.91 
_exptl_crystal_F_000       704.00 
_reflns_d_resolution_high  0.8255 
 
loop_ 
 _symmetry_equiv_pos_as_xyz 
 'x, y, z' 
 '-x+1/2, y+1/2, -z+1/2' 
 '-x, -y, -z' 
 'x-1/2, -y-1/2, z-1/2' 
 
_cell_length_a    11.7607 
_cell_length_b     8.4473 
_cell_length_c    15.2601 
_cell_angle_alpha  90.000 
_cell_angle_beta  107.662 
_cell_angle_gamma  90.000 
 
_shelx_F_squared_multiplier     1.000 
 
loop_ 
 _refln_index_h 
 _refln_index_k 
 _refln_index_l 
 _refln_F_squared_calc 
 _refln_F_squared_meas 
 _refln_F_squared_sigma 
 _refln_observed_status 
   2   0   0    10365.28     9409.04    134.15 o 
   4   0   0       21.63       48.21      5.12 o 
   6   0   0     9121.24     8614.21    127.60 o 
   8   0   0     8534.67     8529.53    129.32 o 
  10   0   0        3.33       10.44      6.58 o 
  12   0   0       44.12       53.65      9.79 o 
   1   1   0     2646.19     2667.03     38.00 o 
   2   1   0     9014.13     9558.31     85.70 o 
   3   1   0    23415.64    25177.93    224.24 o 
   4   1   0      395.50      424.12      6.35 o 
   5   1   0    13588.64    13647.30    123.11 o 
   6   1   0     2560.86     2514.62     26.13 o 
   7   1   0     2634.57     2511.53     31.04 o 
   8   1   0        9.27        6.71      3.59 o 
   9   1   0       27.26       20.89      4.60 o 
  10   1   0       15.30       11.12      4.70 o 
  11   1   0      785.50      783.65     19.37 o 
  12   1   0       58.81       63.46      7.25 o 
  13   1   0      141.45      170.06      9.92 o 
   0   2   0    18628.75    18054.89    261.40 o 
   1   2   0    17578.46    18484.38    150.49 o 
   2   2   0    26877.70    29991.23    243.78 o 
   3   2   0     3175.97     2989.27     26.20 o 
   4   2   0      191.32      288.97      5.18 o 
   5   2   0      183.60      287.32     12.79 o 
   6   2   0     3883.60     3949.03     39.17 o 
   7   2   0     1683.48     1623.90     19.21 o 
   8   2   0     2402.49     2099.25     27.97 o 
   9   2   0     1109.76     1126.12     23.54 o 
  10   2   0      460.94      487.32     12.40 o 
  11   2   0      172.74      182.58      9.04 o 
  12   2   0       22.21       22.21      6.27 o 
  13   2   0        0.02       -1.68      5.92 o 
   1   3   0     1435.53     1799.49     21.00 o 
   2   3   0     7306.55     7418.39     61.82 o 
   3   3   0      937.15      975.50     32.30 o 
   4   3   0    26579.44    27980.89    234.79 o 
   5   3   0     1795.67     1681.77     18.87 o 
   6   3   0     1703.72     1580.04     18.75 o 
   7   3   0      354.75      365.47     10.07 o 
   8   3   0       48.13       37.23      5.49 o 
   9   3   0      126.91      113.90      6.80 o 
  10   3   0      264.38      231.85      9.30 o 
  11   3   0       88.54       79.09      7.18 o 
  12   3   0      128.76      158.24      9.41 o 
   0   4   0      179.07      263.96      6.65 o 
   1   4   0    12319.92    12246.52    100.75 o 
   2   4   0      326.12      287.29      5.24 o 
   3   4   0     4126.80     4264.59     37.64 o 
   4   4   0      223.45      242.39     10.16 o 
   5   4   0      194.78      208.76      5.20 o 
   6   4   0      363.49      372.29      8.09 o 
   7   4   0     3172.43     3041.36     32.97 o 
   8   4   0       99.55      104.75      5.55 o 
   9   4   0     1112.84     1089.93     19.02 o 
  10   4   0       80.04       75.27      7.14 o 
  11   4   0      257.15      283.66     10.99 o 
  12   4   0       28.70       19.01      6.16 o 
   1   5   0       47.35       64.05      3.54 o 
   2   5   0     4343.62     4597.84     40.69 o 
   3   5   0      356.11      344.48     11.80 o 
   4   5   0     8451.07     8227.05     70.38 o 
   5   5   0      497.87      494.71      8.41 o 
   6   5   0     1446.31     1391.54     18.25 o 
   7   5   0       60.73       72.16      6.72 o 
   8   5   0       77.07       80.50      5.54 o 
   9   5   0        3.05        8.09     11.61 o 
  10   5   0      303.60      345.86     16.98 o 
  11   5   0        0.45        0.99      6.28 o 
   0   6   0     1732.79     1778.68     57.70 o 
   1   6   0     5323.86     5365.35     52.70 o 
   2   6   0     1186.94     1087.32     14.76 o 
   3   6   0      880.41      896.31     18.56 o 
   4   6   0        4.79        5.76      4.76 o 
   5   6   0      933.74      962.53     14.47 o 
   6   6   0       43.45       57.96      5.60 o 
   7   6   0      973.60      932.58     17.09 o 
   8   6   0       39.92       69.61      6.26 o 
   9   6   0      719.97      711.19     24.33 o 
  10   6   0       69.35       78.20      8.91 o 
   1   7   0      348.77      332.09     10.05 o 
   2   7   0     1351.49     1393.27     28.01 o 
   3   7   0     1587.86     1513.30     22.80 o 
   4   7   0     1410.90     1425.80     26.74 o 
   5   7   0      769.60      781.94     18.33 o 
   6   7   0      616.06      627.28     20.91 o 
   7   7   0      339.67      374.69     13.59 o 
   8   7   0       49.80       54.45      6.65 o 
   9   7   0        0.16       -9.85      6.94 o 
   0   8   0     1565.12     1485.71     33.13 o 
   1   8   0      445.95      491.45     13.50 o 
   2   8   0      543.20      578.99     13.50 o 
   3   8   0       16.95       20.30      8.00 o 
   4   8   0      176.81      160.23      8.28 o 
   5   8   0      113.62      108.04      8.81 o 
   6   8   0       13.81       25.63      6.81 o 
   7   8   0      304.75      288.24     13.31 o 
   8   8   0      426.10      415.34     19.10 o 
   1   9   0      267.83      268.69     10.80 o 
   2   9   0       65.20       74.90      7.24 o 
   3   9   0     1067.57     1096.18     20.66 o 
   4   9   0       28.79       29.48      6.32 o 
   5   9   0      807.45      839.05     26.25 o 
   6   9   0        0.01        8.53     10.24 o 
   0  10   0      711.28      789.21     36.35 o 
   1  10   0       41.87       22.33      7.44 o 
   2  10   0      233.52      224.30     14.52 o 
 -13   0   1      325.79      335.56     17.25 o 
 -11   0   1      192.58      176.36     12.37 o 
  -9   0   1      343.94      264.74     12.65 o 
  -7   0   1     3465.58     3104.69     73.51 o 
  -5   0   1    18546.76    19604.87    278.87 o 
  -3   0   1     6399.60     6926.86    100.06 o 
   1   0   1    23646.03    22655.35    439.23 o 
   3   0   1    23096.00    25421.57    359.30 o 
   5   0   1     4131.89     3567.44     56.41 o 
   7   0   1      209.20      245.99     10.95 o 
   9   0   1     1277.09     1169.01     27.37 o 
  11   0   1      548.64      514.54     21.06 o 
  13   0   1      190.89      209.10     15.47 o 
 -13   1   1        4.94       -2.49      5.80 o 
 -12   1   1      132.92      164.77      9.11 o 
 -11   1   1        9.98       13.56      5.24 o 
 -10   1   1     1641.18     1555.38     23.78 o 
  -9   1   1      848.34      754.97     14.58 o 
  -8   1   1     2545.05     2392.99     30.46 o 
  -7   1   1      688.49      832.65     11.43 o 
  -6   1   1      214.52      195.75     12.50 o 
  -5   1   1        0.01       33.16      2.36 o 
  -4   1   1     1079.21     1070.01     13.86 o 
  -3   1   1     4336.41     4141.30     38.51 o 
  -2   1   1     6370.10     6301.87     57.04 o 
  -1   1   1     6425.19     6803.42     68.33 o 
   0   1   1     4155.36     4599.58     46.54 o 
   1   1   1     2043.41     1974.60     18.56 o 
   2   1   1     6143.13     5888.43     48.87 o 
   3   1   1      245.96      349.06     10.40 o 
   4   1   1      438.50      542.24     18.97 o 
   5   1   1     1894.01     1878.52     20.15 o 
   6   1   1     5611.47     5397.30     51.86 o 
   7   1   1      557.29      547.50     20.86 o 
   8   1   1     3729.11     3599.48     43.18 o 
   9   1   1       45.54       50.04      5.39 o 
  10   1   1      855.17      865.06     16.94 o 
  11   1   1       37.63       47.11      6.48 o 
  12   1   1       40.80       40.06      6.77 o 
  13   1   1        0.43       -7.16      6.01 o 
 -13   2   1      188.03      216.91     10.75 o 
 -12   2   1      266.88      247.39     10.56 o 
 -11   2   1      250.88      238.06     12.85 o 
 -10   2   1       53.76       42.56      5.51 o 
  -9   2   1       58.57       57.66      5.48 o 
  -8   2   1      655.62      674.70     14.93 o 
  -7   2   1     2144.19     2221.62     28.98 o 
  -6   2   1     2858.74     2554.98     26.76 o 
  -5   2   1    13024.82    12713.36    104.74 o 
  -4   2   1     1898.22     1993.40     18.47 o 
  -3   2   1     7144.35     7716.23     79.33 o 
  -2   2   1       16.03       51.80      1.86 o 
  -1   2   1       18.70       58.31      2.94 o 
   0   2   1     3803.06     4037.77     37.56 o 
   1   2   1    38263.15    42391.52    344.92 o 
   2   2   1      823.57      614.22     12.25 o 
   3   2   1    15374.17    14882.98    131.37 o 
   4   2   1     4111.10     4072.01     36.47 o 
   5   2   1      806.63      664.16      9.81 o 
   6   2   1      325.57      318.52      8.10 o 
   7   2   1       28.87       46.88      3.72 o 
   8   2   1       85.99      102.00      6.70 o 
   9   2   1      782.05      718.17     14.64 o 
  10   2   1      216.78      223.52      9.32 o 
  11   2   1      309.46      285.32     10.75 o 
  12   2   1      228.88      223.82     10.60 o 
  13   2   1       26.94       28.30      6.91 o 
 -13   3   1        0.29       -0.58      5.82 o 
 -12   3   1       44.31       67.05      7.24 o 
 -11   3   1      421.58      417.60     12.27 o 
 -10   3   1      233.80      225.50      9.13 o 
  -9   3   1     1425.61     1469.21     22.41 o 
  -8   3   1      789.47      737.54     12.08 o 
  -7   3   1     1682.80     1514.82     18.60 o 
  -6   3   1      848.39      926.79     18.65 o 
  -5   3   1       84.72      148.28      4.13 o 
  -4   3   1     1870.80     1877.94     18.18 o 
  -3   3   1     5135.36     5141.01     43.88 o 
  -2   3   1     1725.74     1787.48     19.99 o 
  -1   3   1    17201.55    17476.16    142.09 o 
   0   3   1    11543.59    11691.01     95.70 o 
   1   3   1     3205.95     3015.45     26.47 o 
   2   3   1     1173.04     1179.08     16.14 o 
   3   3   1     1125.08     1411.39     22.60 o 
   4   3   1      977.39     1051.97     21.41 o 
   5   3   1     3064.23     3046.16     28.18 o 
   6   3   1      615.38      617.87     12.26 o 
   7   3   1     2504.70     2442.03     27.27 o 
   8   3   1     1477.51     1341.68     20.78 o 
   9   3   1      666.19      676.90     14.35 o 
  10   3   1       54.15       56.19      6.33 o 
  11   3   1       40.00       35.11      6.38 o 
  12   3   1       11.19        1.17      5.82 o 
 -12   4   1      264.51      292.82     11.47 o 
 -11   4   1       91.88       94.97      7.61 o 
 -10   4   1       89.24       70.35      6.45 o 
  -9   4   1       13.14       10.01      4.75 o 
  -8   4   1      674.13      694.70     16.24 o 
  -7   4   1      180.92      162.65      6.29 o 
  -6   4   1     4937.89     4783.36     47.45 o 
  -5   4   1      554.70      587.35      8.47 o 
  -4   4   1     4222.83     3842.90     34.48 o 
  -3   4   1     1755.47     1745.43     17.33 o 
  -2   4   1     2528.56     2636.09     34.54 o 
  -1   4   1      600.07      628.40     11.61 o 
   0   4   1     3910.68     4065.79     35.38 o 
   1   4   1       14.13       18.19      1.89 o 
   2   4   1    10262.22    10289.63     85.60 o 
   3   4   1     3424.56     3974.04     35.50 o 
   4   4   1     5205.77     4937.70     43.56 o 
   5   4   1      541.08      448.58      9.01 o 
   6   4   1     2533.85     2472.70     27.57 o 
   7   4   1       98.55       91.54      5.15 o 
   8   4   1      294.44      251.18      7.93 o 
   9   4   1      215.97      173.80      8.30 o 
  10   4   1      445.41      444.33     12.64 o 
  11   4   1       57.05       57.70      7.22 o 
  12   4   1      301.94      347.94     12.73 o 
 -12   5   1       38.27       42.81      8.96 o 
 -11   5   1      193.84      243.38     12.36 o 
 -10   5   1       37.70       44.84      7.49 o 
  -9   5   1     1426.68     1320.60     25.75 o 
  -8   5   1        0.10        2.17      4.30 o 
  -7   5   1     1043.54     1116.46     18.25 o 
  -6   5   1      112.27      119.37      6.21 o 
  -5   5   1      298.94      309.53      7.80 o 
  -4   5   1       18.77       39.91      6.43 o 
  -3   5   1     7609.87     7665.02     65.38 o 
  -2   5   1      133.55      174.11      6.62 o 
  -1   5   1     9317.95     9176.78     77.03 o 
   0   5   1        1.99        2.16      1.87 o 
   1   5   1     6187.73     6061.09     52.26 o 
   2   5   1        2.45        6.20      3.43 o 
   3   5   1      162.50      163.68      6.39 o 
   4   5   1        6.13       15.38      2.81 o 
   5   5   1     4436.32     4504.35     41.10 o 
   6   5   1        0.23        6.41      4.44 o 
   7   5   1     2054.87     2054.67     24.97 o 
   8   5   1       81.70       95.59      5.79 o 
   9   5   1      961.25      891.34     17.58 o 
  10   5   1       56.72       55.58      6.88 o 
  11   5   1        0.06        9.25      7.02 o 
 -11   6   1        2.03        2.75      7.03 o 
 -10   6   1       48.69       48.13      7.91 o 
  -9   6   1       15.55        7.53      7.28 o 
  -8   6   1      148.13      170.01      8.25 o 
  -7   6   1      291.46      294.85      9.88 o 
  -6   6   1     1336.80     1295.44     20.44 o 
  -5   6   1      192.47      213.27      7.17 o 
  -4   6   1     4617.23     4541.50     46.20 o 
  -3   6   1      232.96      218.55      9.36 o 
  -2   6   1      710.89      719.02     11.41 o 
  -1   6   1        3.79        3.23      3.50 o 
   0   6   1      453.21      441.15     12.19 o 
   1   6   1       29.11       17.67      4.05 o 
   2   6   1     4449.01     4554.10     45.89 o 
   3   6   1      794.10      826.06     12.55 o 
   4   6   1     4822.14     4728.43     50.33 o 
   5   6   1      508.27      428.18      9.65 o 
   6   6   1      510.14      530.62     12.33 o 
   7   6   1      215.63      209.61      8.94 o 
   8   6   1      131.73      116.21      7.46 o 
   9   6   1        1.44        3.85      6.40 o 
  10   6   1      382.94      380.59     17.76 o 
 -10   7   1      280.12      298.83     14.02 o 
  -9   7   1      158.27      181.91     10.05 o 
  -8   7   1      192.99      218.97      9.84 o 
  -7   7   1      314.71      280.68     10.15 o 
  -6   7   1      345.80      349.27     10.73 o 
  -5   7   1        7.95       22.90      4.20 o 
  -4   7   1     1022.15     1056.90     18.25 o 
  -3   7   1      191.96      189.78      8.63 o 
  -2   7   1     1506.97     1440.86     21.86 o 
  -1   7   1     3305.58     3344.66     41.12 o 
   0   7   1     1447.86     1330.06     20.57 o 
   1   7   1     1553.55     1525.43     22.65 o 
   2   7   1      956.59      923.75     16.51 o 
   3   7   1       64.00       68.42      5.90 o 
   4   7   1      784.65      747.38     14.92 o 
   5   7   1      478.94      455.99     13.98 o 
   6   7   1      351.51      372.19     22.13 o 
   7   7   1     1347.48     1325.50     26.46 o 
   8   7   1      544.14      516.21     19.91 o 
   9   7   1       63.62       85.57     17.25 o 
  -8   8   1        2.31        0.74      7.14 o 
  -7   8   1      434.43      486.20     16.00 o 
  -6   8   1      151.50      159.44     14.18 o 
  -5   8   1      929.82      921.96     21.02 o 
  -4   8   1      448.72      477.22     12.74 o 
  -3   8   1      613.00      596.05     13.75 o 
  -2   8   1      245.84      255.46      9.58 o 
  -1   8   1       28.70       33.37      5.40 o 
   0   8   1      152.55      154.17      8.84 o 
   1   8   1      982.72     1037.58     21.16 o 
   2   8   1      506.66      511.85     12.96 o 
   3   8   1     1264.76     1166.44     23.62 o 
   4   8   1      387.44      419.05     14.21 o 
   5   8   1      906.76      936.73     26.67 o 
   6   8   1        3.46        3.82      8.02 o 
   7   8   1       32.69       23.43      9.20 o 
   8   8   1       31.69       23.69     20.83 o 
  -6   9   1       86.64       76.52      8.91 o 
  -5   9   1        0.26       -9.21      6.14 o 
  -4   9   1       83.64       83.48      7.37 o 
  -3   9   1        1.17       -1.71      5.25 o 
  -2   9   1     1532.84     1474.23     28.24 o 
  -1   9   1      134.35      150.79      8.58 o 
   0   9   1     1740.59     1707.14     26.89 o 
   1   9   1       38.52       44.80      9.60 o 
   2   9   1      121.93      128.10     14.26 o 
   3   9   1       52.90       40.66      8.05 o 
   4   9   1      189.57      215.49     11.96 o 
   5   9   1       34.53       29.79      9.74 o 
   6   9   1      554.43      565.66     22.40 o 
  -3  10   1      147.48      147.99     11.01 o 
  -2  10   1       33.22       23.95      7.82 o 
  -1  10   1       48.06       44.98     10.48 o 
   0  10   1       18.14       -1.39     10.44 o 
   1  10   1      166.99      158.62     11.00 o 
   2  10   1       14.45        7.42      7.21 o 
 -12   0   2      332.07      395.37     17.10 o 
 -10   0   2     1199.97     1149.92     27.61 o 
  -8   0   2     2518.39     2499.91     74.58 o 
  -6   0   2       10.84       54.12      7.96 o 
  -4   0   2    16318.29    16592.06    191.05 o 
  -2   0   2    47050.60    49164.80    567.84 o 
   0   0   2    17220.41    18169.74    252.46 o 
   2   0   2      393.41      533.45     15.97 o 
   4   0   2     1817.91     1763.07     58.82 o 
   6   0   2     4489.79     4336.71     54.19 o 
   8   0   2      791.53      676.25     32.91 o 
  10   0   2      264.28      316.86     21.63 o 
  12   0   2       36.55       39.52      9.94 o 
 -13   1   2      204.14      202.78     12.49 o 
 -12   1   2        4.72        3.87      6.36 o 
 -11   1   2        3.62       -4.11      4.61 o 
 -10   1   2        0.92        6.58      4.50 o 
  -9   1   2      534.83      590.63     18.92 o 
  -8   1   2       27.73       68.65     10.83 o 
  -7   1   2     4194.83     4003.52     39.70 o 
  -6   1   2     1576.68     1221.14     14.38 o 
  -5   1   2     9033.32     8987.01     88.20 o 
  -4   1   2     2137.81     2817.59     34.99 o 
  -3   1   2     3917.12     4508.05     60.73 o 
  -2   1   2     6468.81     6210.11     51.27 o 
  -1   1   2      425.91      402.30      9.82 o 
   0   1   2     3815.14     4062.98     41.48 o 
   1   1   2     6601.45     6792.44     60.78 o 
   2   1   2     9055.82     9099.56     74.82 o 
   3   1   2    24760.65    24929.69    201.77 o 
   4   1   2      856.12      934.04     18.81 o 
   5   1   2     6092.75     6089.94     52.02 o 
   6   1   2      523.97      466.50      8.32 o 
   7   1   2       21.94       40.84      4.49 o 
   8   1   2       81.48       95.45      5.88 o 
   9   1   2     1085.27     1056.99     18.50 o 
  10   1   2      184.11      213.63      9.41 o 
  11   1   2      876.70      898.02     22.35 o 
  12   1   2       22.13       23.70      6.44 o 
 -13   2   2      115.43      135.58      8.99 o 
 -12   2   2       40.11       57.77      6.77 o 
 -11   2   2       95.50      107.11      7.34 o 
 -10   2   2      615.66      624.46     15.75 o 
  -9   2   2      575.23      582.90     12.69 o 
  -8   2   2     1506.10     1287.33     19.36 o 
  -7   2   2       21.12       21.96      2.73 o 
  -6   2   2      261.44      397.54     13.99 o 
  -5   2   2      469.99      518.52      6.83 o 
  -4   2   2     4531.40     4821.46     41.09 o 
  -3   2   2     1864.27     1622.09     15.10 o 
  -2   2   2    14970.52    15307.47    137.40 o 
  -1   2   2    27720.25    29316.24    264.03 o 
   0   2   2     7670.54     8178.41     74.34 o 
   1   2   2     5428.11     6195.61     51.53 o 
   2   2   2     2330.49     2554.79     33.49 o 
   3   2   2     1536.03     1629.90     18.26 o 
   4   2   2     4450.27     4917.71     42.40 o 
   5   2   2     2550.50     2474.92     23.30 o 
   6   2   2     3651.36     3175.78     32.94 o 
   7   2   2     3030.98     2878.63     31.00 o 
   8   2   2      562.81      633.57     13.28 o 
   9   2   2      287.51      318.40     16.03 o 
  10   2   2        8.46        8.83      5.14 o 
  11   2   2        1.40       -2.83      5.26 o 
  12   2   2       45.36       32.60      6.78 o 
 -13   3   2       71.94       69.63      8.26 o 
 -12   3   2      104.66      103.48      7.96 o 
 -11   3   2      341.44      247.63      9.76 o 
 -10   3   2        3.82        2.23      4.27 o 
  -9   3   2       75.38       76.99      5.96 o 
  -8   3   2     1326.38     1228.92     16.42 o 
  -7   3   2      303.41      284.41      7.22 o 
  -6   3   2     6155.25     6505.36     61.86 o 
  -5   3   2     5076.40     5135.10     44.53 o 
  -4   3   2     9075.86     8592.84     71.70 o 
  -3   3   2     1181.58     1128.10     21.44 o 
  -2   3   2       39.39       80.10      3.08 o 
  -1   3   2      567.47      533.72     18.05 o 
   0   3   2     3475.69     3607.51     34.73 o 
   1   3   2      761.58      796.23     14.04 o 
   2   3   2    14799.91    15164.09    123.99 o 
   3   3   2     5168.06     5291.76     45.59 o 
   4   3   2     5234.27     4928.20     43.10 o 
   5   3   2      327.18      275.87      8.61 o 
   6   3   2      195.64      212.40      6.39 o 
   7   3   2      134.56      135.02      5.69 o 
   8   3   2      146.95      174.59      8.03 o 
   9   3   2      303.36      277.98     12.62 o 
  10   3   2      458.32      452.70     12.68 o 
  11   3   2      150.93      159.36      9.24 o 
  12   3   2       49.11       61.74      7.55 o 
 -12   4   2        1.43        7.80      7.15 o 
 -11   4   2      289.00      334.27     11.47 o 
 -10   4   2       41.25       40.59      5.65 o 
  -9   4   2     1360.02     1287.86     20.72 o 
  -8   4   2      217.17      205.40      6.96 o 
  -7   4   2      267.32      229.90      6.84 o 
  -6   4   2       97.55       91.47      4.54 o 
  -5   4   2      557.05      512.40     10.25 o 
  -4   4   2       72.19       56.75      5.18 o 
  -3   4   2     5436.77     5442.05     46.86 o 
  -2   4   2      314.47      457.85      7.63 o 
  -1   4   2    15348.23    15611.12    127.90 o 
   0   4   2      489.31      444.17      6.25 o 
   1   4   2     5071.29     5254.87     45.20 o 
   2   4   2     1123.05     1335.58     14.12 o 
   3   4   2       13.91       35.21      3.78 o 
   4   4   2      724.96      636.84      9.00 o 
   5   4   2     2424.69     2268.69     22.72 o 
   6   4   2      164.45      218.59      9.73 o 
   7   4   2     3243.60     3281.61     35.55 o 
   8   4   2        0.89       -0.11      4.20 o 
   9   4   2      166.32      199.54      9.00 o 
  10   4   2       58.51       44.71      6.44 o 
  11   4   2        6.52        9.50      6.00 o 
 -12   5   2      121.45      121.14     10.42 o 
 -11   5   2       29.06       32.48      8.15 o 
 -10   5   2        2.63        0.00      5.84 o 
  -9   5   2      275.44      245.06     11.40 o 
  -8   5   2      569.64      636.27     13.57 o 
  -7   5   2       13.66       20.74      4.82 o 
  -6   5   2     3004.29     2861.14     35.46 o 
  -5   5   2        2.46       10.37      3.05 o 
  -4   5   2     5191.23     5333.76     52.32 o 
  -3   5   2        1.56        4.70      4.46 o 
  -2   5   2      841.75      812.47     20.11 o 
  -1   5   2       32.11       40.84      3.22 o 
   0   5   2     3721.76     3496.64     31.64 o 
   1   5   2      295.49      349.34      6.53 o 
   2   5   2     6802.61     6805.97     58.64 o 
   3   5   2      331.78      368.93      6.97 o 
   4   5   2     3134.06     3089.97     29.67 o 
   5   5   2      255.95      299.14      7.89 o 
   6   5   2       54.19       52.52      4.65 o 
   7   5   2       14.57       11.79      4.12 o 
   8   5   2      409.77      390.53     10.04 o 
   9   5   2       28.90        8.91      5.29 o 
  10   5   2      348.16      370.67     12.22 o 
  11   5   2        2.79        3.06      7.17 o 
 -11   6   2      293.71      349.73     14.92 o 
 -10   6   2       33.68       43.70      8.35 o 
  -9   6   2      607.09      595.61     14.32 o 
  -8   6   2      166.39      184.31      8.86 o 
  -7   6   2      633.31      583.24     13.22 o 
  -6   6   2       48.61       60.11      5.62 o 
  -5   6   2      600.13      603.29     14.92 o 
  -4   6   2      508.30      441.41      9.34 o 
  -3   6   2     3245.29     3156.18     33.66 o 
  -2   6   2      846.46      817.07     12.39 o 
  -1   6   2     3663.41     3739.46     38.57 o 
   0   6   2     1236.65     1183.15     15.78 o 
   1   6   2     1091.22     1084.15     15.87 o 
   2   6   2       60.76       46.16      6.38 o 
   3   6   2     1177.06     1136.01     23.00 o 
   4   6   2      100.01      149.16      6.36 o 
   5   6   2      487.88      508.79     10.41 o 
   6   6   2      103.05      169.95      7.97 o 
   7   6   2      779.84      782.34     15.75 o 
   8   6   2      144.67      150.35      8.73 o 
   9   6   2      150.32      163.56     12.88 o 
  10   6   2       83.76       45.90      9.87 o 
 -10   7   2       42.66       34.79      8.17 o 
  -9   7   2      181.02      194.26     10.08 o 
  -8   7   2      205.30      202.42      9.42 o 
  -7   7   2      125.95      146.27      7.93 o 
  -6   7   2      880.87      879.82     16.78 o 
  -5   7   2     2065.98     1998.68     24.82 o 
  -4   7   2      712.05      664.41     12.17 o 
  -3   7   2      106.77       99.78      6.20 o 
  -2   7   2       17.74       19.34      6.06 o 
  -1   7   2       12.52        9.48      5.14 o 
   0   7   2      878.05      899.21     32.14 o 
   1   7   2      738.75      676.87     13.73 o 
   2   7   2     1629.08     1605.00     23.63 o 
   3   7   2     1871.11     2001.16     27.97 o 
   4   7   2      488.96      494.21     12.86 o 
   5   7   2       46.08       38.11      8.40 o 
   6   7   2        0.20        0.88      7.01 o 
   7   7   2       48.46       30.17      9.12 o 
   8   7   2      215.22      217.81     14.76 o 
   9   7   2       88.82      123.80     18.74 o 
  -8   8   2      180.07      232.11     12.74 o 
  -7   8   2       37.82       35.96      7.33 o 
  -6   8   2        9.56       20.01      6.57 o 
  -5   8   2        2.16        7.75      5.96 o 
  -4   8   2      408.18      437.12     12.22 o 
  -3   8   2      463.80      462.87     22.90 o 
  -2   8   2     1551.70     1446.74     22.98 o 
  -1   8   2      438.66      481.55     13.20 o 
   0   8   2     1468.36     1448.24     23.01 o 
   1   8   2       19.63        1.14      4.76 o 
   2   8   2      400.90      418.45     14.88 o 
   3   8   2        7.22        7.50      5.89 o 
   4   8   2      200.22      205.70     11.40 o 
   5   8   2      594.05      554.10     20.69 o 
   6   8   2      599.74      642.90     22.50 o 
   7   8   2       67.52       69.27     10.78 o 
  -6   9   2       43.06       34.14      7.85 o 
  -5   9   2      808.58      814.54     20.79 o 
  -4   9   2       10.31       11.40      5.65 o 
  -3   9   2      278.98      287.20     10.91 o 
  -2   9   2       41.57       38.17      7.69 o 
  -1   9   2      248.46      232.77     11.82 o 
   0   9   2      103.87      105.90      9.33 o 
   1   9   2      947.67      951.49     21.99 o 
   2   9   2      148.89      150.42     12.37 o 
   3   9   2      796.35      781.31     20.01 o 
   4   9   2        6.99        6.95     14.27 o 
   5   9   2      133.18      155.14     13.63 o 
  -2  10   2      590.59      621.06     19.79 o 
  -1  10   2       94.88       86.79      9.39 o 
   0  10   2      423.99      454.39     18.63 o 
   1  10   2        5.48        0.94      7.35 o 
   2  10   2       56.80       61.30      9.03 o 
 -13   0   3      116.67       95.56     11.39 o 
 -11   0   3     1468.08     1356.01     31.62 o 
  -9   0   3      971.70     1149.73     26.08 o 
  -7   0   3     7815.75     7165.44    107.95 o 
  -5   0   3    12353.12    12738.13    147.62 o 
  -3   0   3    10470.11    11849.97    136.69 o 
  -1   0   3    45754.36    48029.57    553.93 o 
   1   0   3    16087.16    16890.59    225.76 o 
   3   0   3    18767.06    18020.36    207.45 o 
   5   0   3       93.55       79.92      4.53 o 
   7   0   3     2494.62     2243.41     41.44 o 
   9   0   3      537.44      619.92     19.68 o 
  11   0   3      216.97      190.44     13.80 o 
 -14   1   3        0.08       -2.27      5.97 o 
 -13   1   3        6.90       -0.88      5.57 o 
 -12   1   3      458.27      507.01     13.57 o 
 -11   1   3      215.91      188.90      8.80 o 
 -10   1   3     2122.58     1894.02     31.54 o 
  -9   1   3      566.83      568.57     12.31 o 
  -8   1   3     1571.19     1499.35     25.00 o 
  -7   1   3      123.88      129.39      6.89 o 
  -6   1   3        6.01       41.43      3.47 o 
  -5   1   3       97.11       70.55      4.50 o 
  -4   1   3    11219.91    11339.29     92.87 o 
  -3   1   3     6134.33     5619.29     46.89 o 
  -2   1   3    33782.15    34622.67    282.75 o 
  -1   1   3     2554.11     2496.57     39.99 o 
   0   1   3     8338.11     8838.75     78.63 o 
   1   1   3     1752.11     1671.46     16.79 o 
   2   1   3       50.74       69.41      3.90 o 
   3   1   3       61.71       62.74      6.07 o 
   4   1   3    12930.75    13352.50    109.91 o 
   5   1   3     1706.58     1788.92     23.71 o 
   6   1   3     8670.99     8239.92     77.58 o 
   7   1   3        4.92       10.74      3.89 o 
   8   1   3      901.83      848.17     19.86 o 
   9   1   3      340.01      325.88     10.48 o 
  10   1   3        3.04       10.81      5.32 o 
  11   1   3        8.93       10.57      5.80 o 
  12   1   3      152.74      183.46     10.26 o 
 -13   2   3      262.06      268.92     11.05 o 
 -12   2   3        0.34       -1.29      5.78 o 
 -11   2   3        1.37       11.90      4.96 o 
 -10   2   3      128.31      111.59      6.89 o 
  -9   2   3       66.50       79.95      5.74 o 
  -8   2   3     1414.54     1473.95     21.08 o 
  -7   2   3     3753.39     3754.77     37.79 o 
  -6   2   3     1796.90     1666.33     16.61 o 
  -5   2   3     5616.34     5605.73     47.79 o 
  -4   2   3      408.62      460.72      8.22 o 
  -3   2   3      238.11      316.97     11.46 o 
  -2   2   3     4560.12     4968.76     46.35 o 
  -1   2   3     3888.34     4269.63     44.94 o 
   0   2   3    12656.65    13777.13    137.29 o 
   1   2   3    20448.86    21101.09    170.88 o 
   2   2   3     2743.41     2486.11     31.97 o 
   3   2   3     2703.16     2575.48     32.55 o 
   4   2   3     4230.38     4246.52     37.39 o 
   5   2   3     1083.48     1102.47     12.79 o 
   6   2   3        1.15       12.09      2.77 o 
   7   2   3      473.90      525.60     13.06 o 
   8   2   3     1083.55     1208.98     19.80 o 
   9   2   3      599.55      505.04     18.71 o 
  10   2   3      140.67      144.19     11.60 o 
  11   2   3      222.97      257.65     10.85 o 
  12   2   3      102.51      123.80      8.98 o 
 -13   3   3       29.74       27.55      6.50 o 
 -12   3   3      142.17      132.74     10.44 o 
 -11   3   3      597.51      616.56     14.34 o 
 -10   3   3      701.78      674.66     14.46 o 
  -9   3   3     1037.95      932.24     16.53 o 
  -8   3   3       75.69       54.67      6.75 o 
  -7   3   3     1462.93     1470.68     23.85 o 
  -6   3   3        0.25       12.68      2.41 o 
  -5   3   3     2859.84     2638.44     24.55 o 
  -4   3   3     4848.63     4707.34     40.71 o 
  -3   3   3    11903.09    12778.68    125.23 o 
  -2   3   3     5905.62     6324.50     58.96 o 
  -1   3   3    11308.08    10456.91     95.44 o 
   0   3   3     2448.26     2466.37     24.87 o 
   1   3   3      727.56      903.10      9.78 o 
   2   3   3        9.62       21.16      3.40 o 
   3   3   3     5529.70     6240.57     53.42 o 
   4   3   3     2539.74     2438.01     23.37 o 
   5   3   3     3279.31     3213.01     32.67 o 
   6   3   3     1551.61     1494.20     18.71 o 
   7   3   3     1957.90     1790.44     22.02 o 
   8   3   3      792.07      718.00     14.63 o 
   9   3   3      321.79      335.15     10.84 o 
  10   3   3        4.33        9.28      5.55 o 
  11   3   3       32.89       46.68      7.42 o 
  12   3   3       72.22       67.82      7.85 o 
 -13   4   3        1.46       12.64      7.36 o 
 -12   4   3      105.00       94.81      9.19 o 
 -11   4   3        0.22       -0.40      5.88 o 
 -10   4   3       98.47      123.91      8.50 o 
  -9   4   3       10.97       18.24      4.69 o 
  -8   4   3     1377.26     1398.02     18.39 o 
  -7   4   3        1.74        1.51      2.88 o 
  -6   4   3     4871.63     4865.46     43.33 o 
  -5   4   3      565.66      643.54     10.48 o 
  -4   4   3     2670.10     2532.68     23.78 o 
  -3   4   3      115.15      112.38      5.25 o 
  -2   4   3      718.68      696.98     20.27 o 
  -1   4   3       19.95       55.05      4.73 o 
   0   4   3     5716.67     5714.84     54.36 o 
   1   4   3      860.86     1069.04     21.14 o 
   2   4   3    16034.95    16673.69    136.96 o 
   3   4   3     2078.82     2191.29     21.56 o 
   4   4   3     2818.53     2763.52     26.59 o 
   5   4   3       10.68       45.57      4.69 o 
   6   4   3        2.67        9.54      3.50 o 
   7   4   3      114.02       72.63      5.42 o 
   8   4   3      653.30      650.24     14.06 o 
   9   4   3      140.62      145.52      8.25 o 
  10   4   3      965.20      999.58     19.66 o 
  11   4   3        0.45       -0.69      8.28 o 
 -12   5   3        0.14       -0.01      6.61 o 
 -11   5   3      447.80      430.33     15.29 o 
 -10   5   3        1.48        3.52      6.12 o 
  -9   5   3     1038.28     1057.14     22.35 o 
  -8   5   3       48.51       57.15      5.56 o 
  -7   5   3      169.86      153.70      7.26 o 
  -6   5   3      256.01      266.04     19.38 o 
  -5   5   3     2569.99     2557.51     28.15 o 
  -4   5   3       98.48      100.14      4.60 o 
  -3   5   3     6486.18     6002.16     58.06 o 
  -2   5   3      163.33      151.14      5.71 o 
  -1   5   3     8394.06     8919.56     83.57 o 
   0   5   3        9.97        7.42      2.58 o 
   1   5   3      870.81      757.74     14.84 o 
   2   5   3       16.19       23.03      2.62 o 
   3   5   3     2550.77     2497.02     24.65 o 
   4   5   3      381.90      446.16      9.85 o 
   5   5   3     3644.98     3503.39     37.25 o 
   6   5   3        8.46       12.51      3.95 o 
   7   5   3     2299.57     2312.51     27.84 o 
   8   5   3       37.99       58.35      7.54 o 
   9   5   3       99.18       78.87      8.71 o 
  10   5   3        7.34       -7.02      6.83 o 
 -11   6   3        0.07        0.77      7.19 o 
 -10   6   3       30.44       39.58      7.72 o 
  -9   6   3       39.77       40.21      5.95 o 
  -8   6   3      890.40      893.48     20.57 o 
  -7   6   3      628.90      658.82     14.02 o 
  -6   6   3     3370.68     3248.74     40.30 o 
  -5   6   3      466.96      445.93      9.64 o 
  -4   6   3      622.88      653.02     14.75 o 
  -3   6   3        5.44       13.52      3.31 o 
  -2   6   3      201.93      217.35      6.61 o 
  -1   6   3      551.73      452.83      9.02 o 
   0   6   3     3617.29     3658.86     45.33 o 
   1   6   3     1553.99     1590.11     19.83 o 
   2   6   3     5243.37     5515.16     54.93 o 
   3   6   3      858.95      873.70     13.65 o 
   4   6   3      933.10      912.99     14.37 o 
   5   6   3      264.33      264.19     11.13 o 
   6   6   3        0.96       -0.81      5.34 o 
   7   6   3        8.93        8.23      5.81 o 
   8   6   3      555.95      543.44     15.78 o 
   9   6   3       53.06       92.04     10.80 o 
  10   6   3      246.02      284.78     16.21 o 
 -10   7   3      125.69      131.83     11.91 o 
  -9   7   3      285.32      289.90     11.23 o 
  -8   7   3       15.47       20.05      5.65 o 
  -7   7   3      120.37      110.77      7.35 o 
  -6   7   3       28.64       35.46      5.57 o 
  -5   7   3      104.72      108.69      6.71 o 
  -4   7   3     1027.77      954.95     15.02 o 
  -3   7   3     2300.60     2391.75     27.87 o 
  -2   7   3     1138.58     1110.89     16.14 o 
  -1   7   3     2530.51     2454.53     28.29 o 
   0   7   3      755.51      713.55     14.22 o 
   1   7   3      126.24      153.90      9.36 o 
   2   7   3        2.67        3.73      5.36 o 
   3   7   3      624.07      617.81     15.89 o 
   4   7   3      442.42      402.49     13.09 o 
   5   7   3     1427.06     1491.05     34.78 o 
   6   7   3      816.25      869.13     25.57 o 
   7   7   3      236.37      209.68     14.34 o 
   8   7   3      330.45      328.19     17.05 o 
  -8   8   3      166.37      162.82     10.79 o 
  -7   8   3      353.43      345.44     13.81 o 
  -6   8   3      209.31      205.84     11.28 o 
  -5   8   3      477.34      482.76     12.82 o 
  -4   8   3      197.44      192.66      8.88 o 
  -3   8   3      119.34      116.86      7.22 o 
  -2   8   3       20.97       10.02      5.75 o 
  -1   8   3      554.98      543.62     15.51 o 
   0   8   3      374.02      410.14     13.76 o 
   1   8   3     1290.04     1247.18     24.60 o 
   2   8   3       97.74      111.14      9.78 o 
   3   8   3     1508.59     1588.79     31.24 o 
   4   8   3       38.25       48.62      9.12 o 
   5   8   3      473.73      425.67     18.93 o 
   6   8   3       29.28       15.18      8.82 o 
   7   8   3       47.04       58.11     11.41 o 
  -6   9   3       23.69       38.54      9.64 o 
  -5   9   3        0.24        0.15      8.33 o 
  -4   9   3      514.53      522.04     36.51 o 
  -3   9   3       35.07       34.62      7.39 o 
  -2   9   3     1260.65     1213.49     25.38 o 
  -1   9   3       46.47       73.31      9.08 o 
   0   9   3      232.32      241.65     12.07 o 
   1   9   3        0.17       -5.84      6.03 o 
   2   9   3        0.37       -1.70      6.21 o 
   3   9   3       29.82       32.10      7.66 o 
   4   9   3      313.77      352.03     18.03 o 
   5   9   3       19.47       20.15      9.49 o 
  -2  10   3        0.00       -6.37      7.26 o 
  -1  10   3      136.22      130.55     10.69 o 
   0  10   3       68.26       43.14      8.70 o 
   1  10   3      591.22      592.36     18.78 o 
 -14   0   4      113.79      158.25     13.78 o 
 -12   0   4      533.20      575.02     25.98 o 
 -10   0   4     1378.80     1150.45     27.28 o 
  -8   0   4       12.84       29.17      5.39 o 
  -6   0   4     2305.78     2361.23     31.09 o 
  -4   0   4    22008.43    23123.35    265.35 o 
  -2   0   4    34097.61    35193.00    406.70 o 
   0   0   4     2679.75     2554.39     31.75 o 
   2   0   4      716.91      575.71     19.53 o 
   4   0   4    10933.27    11383.40    133.68 o 
   6   0   4     4882.94     4411.01     56.15 o 
   8   0   4      909.02      802.70     37.71 o 
  10   0   4       90.85       60.41      9.69 o 
  12   0   4      408.86      484.80     20.83 o 
 -14   1   4        5.69       -4.12      5.95 o 
 -13   1   4       24.71       21.44      6.14 o 
 -12   1   4       14.35       25.30      5.71 o 
 -11   1   4      274.44      342.64     10.89 o 
 -10   1   4      638.71      749.37     14.98 o 
  -9   1   4     3427.36     3491.14     42.06 o 
  -8   1   4      843.78      803.49     16.69 o 
  -7   1   4     6407.36     6379.33     60.54 o 
  -6   1   4     1198.10     1238.48     12.96 o 
  -5   1   4     5157.66     5317.86     45.30 o 
  -4   1   4      559.89      741.55      8.28 o 
  -3   1   4       69.45       48.06      2.95 o 
  -2   1   4    13829.25    15643.26    127.08 o 
  -1   1   4    21900.25    23035.90    203.18 o 
   0   1   4      928.74      702.07     11.53 o 
   1   1   4    25270.69    25377.91    205.84 o 
   2   1   4     1169.15     1330.15     16.50 o 
   3   1   4     6841.73     6477.90     54.96 o 
   4   1   4       89.03       66.38      3.90 o 
   5   1   4        0.51       13.94      3.76 o 
   6   1   4       76.72       56.43      9.25 o 
   7   1   4     2352.69     2314.71     39.19 o 
   8   1   4        2.49        1.24      4.27 o 
   9   1   4     1627.33     1536.61     24.25 o 
  10   1   4      245.48      267.41     10.76 o 
  11   1   4      180.63      195.37     10.18 o 
  12   1   4        3.90       -0.48      6.29 o 
 -13   2   4      347.84      369.68     12.43 o 
 -12   2   4      141.09      152.41      8.45 o 
 -11   2   4      205.46      216.00      9.17 o 
 -10   2   4     1359.86     1310.74     21.00 o 
  -9   2   4       93.36       88.24      5.79 o 
  -8   2   4      490.85      365.11      8.56 o 
  -7   2   4      307.23      303.89      8.21 o 
  -6   2   4     3069.93     3000.32     41.88 o 
  -5   2   4     6373.56     6783.54     57.32 o 
  -4   2   4     7468.44     7427.87     62.13 o 
  -3   2   4     5605.97     5526.04     46.63 o 
  -2   2   4    21849.24    23378.82    209.03 o 
  -1   2   4     4562.83     4591.58     48.16 o 
   0   2   4     1340.33     1412.72     16.61 o 
   1   2   4        0.01       21.19      3.06 o 
   2   2   4     4190.95     4720.35     44.75 o 
   3   2   4     2802.17     2858.04     29.00 o 
   4   2   4     4323.32     3795.98     40.76 o 
   5   2   4     2401.10     2353.57     45.26 o 
   6   2   4     2843.50     2664.38     29.17 o 
   7   2   4      703.99      682.00     13.64 o 
   8   2   4        3.10        4.66      4.41 o 
   9   2   4       18.78       20.49      5.30 o 
  10   2   4       79.99       95.64      9.29 o 
  11   2   4       52.19       59.06      7.36 o 
  12   2   4       42.26       37.58      8.14 o 
 -13   3   4       55.89       41.48      6.94 o 
 -12   3   4        0.05        4.29      5.26 o 
 -11   3   4        4.05       14.22      5.21 o 
 -10   3   4     1015.13      951.37     17.41 o 
  -9   3   4      925.18      862.56     15.67 o 
  -8   3   4     4262.29     4365.31     44.26 o 
  -7   3   4     2125.44     2111.57     23.64 o 
  -6   3   4     3504.81     3348.10     30.71 o 
  -5   3   4      619.43      657.19      9.99 o 
  -4   3   4      156.10      140.74      6.16 o 
  -3   3   4      502.22      580.62     17.02 o 
  -2   3   4     5099.61     4643.75     44.42 o 
  -1   3   4     2740.87     2677.69     30.16 o 
   0   3   4     4906.43     5363.52     50.76 o 
   1   3   4     3391.58     3381.70     30.55 o 
   2   3   4     8009.62     7205.81     61.02 o 
   3   3   4      516.18      516.36      9.23 o 
   4   3   4     1007.01     1128.26     12.95 o 
   5   3   4      205.93      251.72      5.80 o 
   6   3   4      244.51      276.43      7.60 o 
   7   3   4      572.24      587.74     11.04 o 
   8   3   4      631.02      691.74     14.58 o 
   9   3   4      404.43      352.69     11.31 o 
  10   3   4      554.99      538.99     14.31 o 
  11   3   4       10.20        5.74      9.76 o 
 -13   4   4      184.44      222.50     12.72 o 
 -12   4   4       13.96       15.51      7.63 o 
 -11   4   4      625.47      623.14     17.51 o 
 -10   4   4        1.06        2.60      5.50 o 
  -9   4   4      556.25      478.56     15.93 o 
  -8   4   4      399.49      391.25     10.25 o 
  -7   4   4      433.36      481.73     10.79 o 
  -6   4   4      154.22      158.62      5.77 o 
  -5   4   4     4317.82     4046.56     40.66 o 
  -4   4   4      451.24      444.38     13.56 o 
  -3   4   4    11423.09    11660.45    107.25 o 
  -2   4   4      870.48      991.10     14.64 o 
  -1   4   4     4488.05     4453.53     48.78 o 
   0   4   4      281.38      288.91      6.80 o 
   1   4   4       12.55       23.71      2.17 o 
   2   4   4     1211.26     1262.57     21.45 o 
   3   4   4     3088.13     3134.22     29.36 o 
   4   4   4      275.97      269.47      6.11 o 
   5   4   4     4919.27     4737.51     47.75 o 
   6   4   4      178.29      150.80      6.32 o 
   7   4   4      670.97      700.82     12.56 o 
   8   4   4       59.18       63.45      7.62 o 
   9   4   4        0.19        0.64      6.23 o 
  10   4   4       57.00       27.81      7.94 o 
  11   4   4      108.90      135.71     11.24 o 
 -12   5   4        2.73        3.74      6.80 o 
 -11   5   4        6.16        9.37      6.59 o 
 -10   5   4      208.70      261.09     12.24 o 
  -9   5   4       26.03       23.85      5.30 o 
  -8   5   4     1237.43     1168.45     19.41 o 
  -7   5   4       23.60       12.94      4.45 o 
  -6   5   4     7436.48     7498.13     72.34 o 
  -5   5   4      167.22      153.37      5.99 o 
  -4   5   4      157.16      172.29      7.81 o 
  -3   5   4      192.05      196.50      7.11 o 
  -2   5   4      987.26     1034.50     18.28 o 
  -1   5   4       71.08      102.05      6.83 o 
   0   5   4    10593.51     9975.79     93.17 o 
   1   5   4      121.77      107.23      5.89 o 
   2   5   4     6187.68     6655.42     64.28 o 
   3   5   4      504.88      539.97      8.80 o 
   4   5   4       15.19       13.59      4.46 o 
   5   5   4       27.81       29.05      4.76 o 
   6   5   4      347.85      395.71     13.96 o 
   7   5   4       30.90        9.78      4.93 o 
   8   5   4     1166.09     1099.57     25.06 o 
   9   5   4       13.33       20.27      7.02 o 
  10   5   4      193.56      243.84     12.94 o 
 -11   6   4      331.63      352.29     14.75 o 
 -10   6   4       11.16       14.88      6.81 o 
  -9   6   4      228.25      218.70      9.63 o 
  -8   6   4        2.29       -1.58      4.81 o 
  -7   6   4        0.09        1.39      4.18 o 
  -6   6   4      836.08      834.51     15.74 o 
  -5   6   4     1919.93     1877.55     22.98 o 
  -4   6   4      174.52      152.62      6.32 o 
  -3   6   4     3885.94     3801.83     39.66 o 
  -2   6   4      844.97      816.42     12.68 o 
  -1   6   4     1798.50     1909.28     22.66 o 
   0   6   4      216.04      211.42      6.78 o 
   1   6   4       26.04       47.35      7.07 o 
   2   6   4       53.10       54.39      8.33 o 
   3   6   4     1645.06     1697.90     35.24 o 
   4   6   4       48.84       42.75      5.04 o 
   5   6   4     2087.57     2041.17     33.53 o 
   6   6   4      763.33      784.59     22.78 o 
   7   6   4      455.50      428.02     14.56 o 
   8   6   4       23.62       35.79     10.81 o 
   9   6   4        8.06        4.27      9.47 o 
 -10   7   4        2.84       -8.28      6.54 o 
  -9   7   4      138.66      155.48      8.82 o 
  -8   7   4      270.07      291.87     10.68 o 
  -7   7   4      677.21      686.88     15.15 o 
  -6   7   4      694.31      638.25     14.48 o 
  -5   7   4      615.92      621.88     12.08 o 
  -4   7   4      793.78      795.61     13.54 o 
  -3   7   4        0.54        3.42      3.71 o 
  -2   7   4      730.90      631.38     14.03 o 
  -1   7   4      500.98      442.61     12.06 o 
   0   7   4     2114.99     2297.74     30.59 o 
   1   7   4     1746.46     1787.99     25.77 o 
   2   7   4     2475.03     2401.27     32.20 o 
   3   7   4      315.10      349.76     18.59 o 
   4   7   4       44.27       56.37      8.33 o 
   5   7   4       27.77        3.88      7.60 o 
   6   7   4      701.36      637.01     21.79 o 
   7   7   4       48.19       76.82     10.66 o 
   8   7   4      328.86      328.70     23.24 o 
  -8   8   4        0.04       -1.53      5.27 o 
  -7   8   4        0.31       -7.16      4.77 o 
  -6   8   4      252.63      275.73     12.11 o 
  -5   8   4      277.79      297.54     12.32 o 
  -4   8   4     1426.83     1335.07     25.81 o 
  -3   8   4      367.46      400.55     13.89 o 
  -2   8   4     1568.47     1567.88     28.61 o 
  -1   8   4       44.22       44.13      6.94 o 
   0   8   4      121.75      147.66      9.32 o 
   1   8   4        9.85       -1.33      6.92 o 
   2   8   4      195.85      184.03     10.45 o 
   3   8   4      638.34      658.44     17.79 o 
   4   8   4      839.80      828.60     25.55 o 
   5   8   4      254.24      249.74     15.48 o 
   6   8   4      307.31      340.93     33.74 o 
   7   8   4       47.62       31.77      9.40 o 
  -6   9   4        2.09       -4.54      7.87 o 
  -5   9   4      227.36      207.43     14.67 o 
  -4   9   4       24.81       10.75      9.35 o 
  -3   9   4        2.17       -2.16      6.29 o 
  -2   9   4       69.35       78.75      8.64 o 
  -1   9   4      779.70      795.90     20.31 o 
   0   9   4      462.65      451.30     15.75 o 
   1   9   4      928.66      943.57     28.00 o 
   2   9   4        1.24        5.90      6.64 o 
   3   9   4      377.12      399.35     16.84 o 
   4   9   4        3.35       -1.92      9.42 o 
 -13   0   5       12.94        0.59     12.70 o 
 -11   0   5        1.12       10.15      7.93 o 
  -9   0   5     3524.98     3539.21     59.80 o 
  -7   0   5     2808.90     2399.30     32.28 o 
  -5   0   5      303.43      344.96     10.79 o 
  -3   0   5     2715.32     2572.66     32.34 o 
  -1   0   5    18316.93    19172.56    220.47 o 
   1   0   5    12497.98    12550.47    145.73 o 
   3   0   5     3906.18     3505.46     44.59 o 
   5   0   5     1351.57     1239.04     23.25 o 
   7   0   5     1369.66     1389.08     30.09 o 
   9   0   5     1045.43     1137.07     28.94 o 
  11   0   5       78.07       81.96     11.40 o 
 -14   1   5       97.71      128.55      9.08 o 
 -13   1   5        0.16       -0.11      5.44 o 
 -12   1   5      271.02      269.12     10.32 o 
 -11   1   5       95.02       85.61      6.67 o 
 -10   1   5      214.12      164.71      7.97 o 
  -9   1   5       77.10       82.40      5.71 o 
  -8   1   5       61.25       87.82      5.15 o 
  -7   1   5      184.56      199.74      5.47 o 
  -6   1   5     4393.90     4325.49     38.01 o 
  -5   1   5       87.49       64.96      3.17 o 
  -4   1   5     7228.63     7314.99     61.13 o 
  -3   1   5     2216.28     2364.57     23.01 o 
  -2   1   5     3071.51     2940.46     28.27 o 
  -1   1   5      707.30      724.98      8.81 o 
   0   1   5      221.82      233.32      6.07 o 
   1   1   5      165.63      164.83      6.77 o 
   2   1   5    10260.54    10213.02     84.66 o 
   3   1   5     2825.29     2468.57     41.53 o 
   4   1   5     6045.45     5974.89     62.19 o 
   5   1   5      735.93      910.04     13.03 o 
   6   1   5     2068.87     1873.03     24.67 o 
   7   1   5       98.84       61.88      7.02 o 
   8   1   5       54.17       49.44      5.74 o 
   9   1   5       29.78       30.39      5.90 o 
  10   1   5      352.27      366.61     12.15 o 
  11   1   5       51.30       64.00      7.75 o 
 -13   2   5       12.29        1.40      5.44 o 
 -12   2   5       25.03       11.28      5.37 o 
 -11   2   5       32.53       57.50      6.09 o 
 -10   2   5       78.25       95.07      6.46 o 
  -9   2   5      527.47      441.21     12.65 o 
  -8   2   5      692.24      681.76     11.34 o 
  -7   2   5     3901.28     4177.18     46.75 o 
  -6   2   5     1329.86     1188.28     13.05 o 
  -5   2   5      693.47      648.76      8.25 o 
  -4   2   5      511.15      623.22      7.68 o 
  -3   2   5      672.24      601.45     15.61 o 
  -2   2   5     6064.85     5910.75     54.19 o 
  -1   2   5    16892.14    17437.41    154.09 o 
   0   2   5     9040.11     9336.81     84.14 o 
   1   2   5    11880.05    11985.43    107.36 o 
   2   2   5     4504.82     4480.80     39.13 o 
   3   2   5      593.09      524.23      8.63 o 
   4   2   5        6.32       15.02      2.44 o 
   5   2   5      232.66      278.42      6.66 o 
   6   2   5     1326.20     1225.16     23.98 o 
   7   2   5     2320.41     2182.52     29.65 o 
   8   2   5      396.07      431.64     11.63 o 
   9   2   5      453.12      428.96     12.30 o 
  10   2   5       58.49       75.58      8.53 o 
  11   2   5       37.50       39.29      8.66 o 
 -13   3   5      130.25      148.72     10.70 o 
 -12   3   5      297.74      279.64     12.52 o 
 -11   3   5      416.34      410.64     11.79 o 
 -10   3   5       19.31       18.60      4.94 o 
  -9   3   5       14.84        4.71      3.92 o 
  -8   3   5      205.15      226.70      6.85 o 
  -7   3   5      404.28      344.43      7.58 o 
  -6   3   5     1852.13     1858.14     19.85 o 
  -5   3   5     6575.80     6718.81     57.34 o 
  -4   3   5     3130.70     2987.92     27.12 o 
  -3   3   5     7272.84     7146.48     66.91 o 
  -2   3   5      250.94      247.88      5.94 o 
  -1   3   5      242.99      194.19      4.40 o 
   0   3   5      619.06      644.68      8.84 o 
   1   3   5     1924.37     1631.87     18.03 o 
   2   3   5     1510.89     1748.20     36.00 o 
   3   3   5     4220.39     4476.58     39.90 o 
   4   3   5     2239.40     1961.62     20.16 o 
   5   3   5     3369.59     3053.07     29.38 o 
   6   3   5      353.74      306.88      8.01 o 
   7   3   5      483.21      498.19     10.45 o 
   8   3   5        0.39       -6.47      5.41 o 
   9   3   5        8.58       14.64      6.96 o 
  10   3   5       87.35       80.93      9.50 o 
  11   3   5       93.54      106.43     15.49 o 
 -13   4   5       27.94       27.05      7.78 o 
 -12   4   5       14.09       28.03      7.42 o 
 -11   4   5        1.72       -1.43      5.76 o 
 -10   4   5      412.78      469.22     23.96 o 
  -9   4   5      130.38      142.38      7.65 o 
  -8   4   5     1267.31     1206.27     19.11 o 
  -7   4   5     1101.20     1001.18     16.49 o 
  -6   4   5     1250.03     1243.44     19.10 o 
  -5   4   5      190.54      281.18      9.25 o 
  -4   4   5        0.16        8.61      3.16 o 
  -3   4   5      653.32      765.48     15.58 o 
  -2   4   5     7498.65     7241.13     68.34 o 
  -1   4   5     1752.51     1905.31     31.51 o 
   0   4   5    11066.45    11398.45    105.06 o 
   1   4   5     1932.67     1881.93     18.74 o 
   2   4   5     4573.69     4301.19     38.59 o 
   3   4   5      370.06      349.85      6.70 o 
   4   4   5      170.56      177.76      6.69 o 
   5   4   5      479.33      446.38     20.53 o 
   6   4   5     1339.14     1403.81     21.51 o 
   7   4   5      143.68      121.63      7.12 o 
   8   4   5      946.85      959.31     21.48 o 
   9   4   5        5.30        1.53      6.64 o 
  10   4   5      240.16      248.74     12.98 o 
 -12   5   5        0.00       -1.15      6.74 o 
 -11   5   5      330.47      316.10     13.62 o 
 -10   5   5       24.99       22.91      6.67 o 
  -9   5   5        0.53       -6.32      4.21 o 
  -8   5   5       75.78       83.24      6.47 o 
  -7   5   5      308.70      363.81     15.19 o 
  -6   5   5      136.09      154.27      6.37 o 
  -5   5   5     4937.77     4588.05     46.45 o 
  -4   5   5      512.76      532.70     11.85 o 
  -3   5   5     5533.19     5551.81     61.52 o 
  -2   5   5       62.79       54.81      3.69 o 
  -1   5   5      522.27      630.14     10.24 o 
   0   5   5      356.53      409.72      8.25 o 
   1   5   5      956.60     1066.02     22.76 o 
   2   5   5       46.00       53.69      5.55 o 
   3   5   5     6144.02     5948.43     65.67 o 
   4   5   5      175.40      204.24      7.16 o 
   5   5   5     2643.19     2712.38     34.53 o 
   6   5   5       35.57       43.62      5.66 o 
   7   5   5      221.39      212.44     13.60 o 
   8   5   5      181.87      158.39     12.24 o 
   9   5   5       37.44       43.36      8.16 o 
  10   5   5        0.75       -6.11      7.65 o 
 -11   6   5       41.70       41.05      8.31 o 
 -10   6   5      321.55      363.74     14.45 o 
  -9   6   5      171.88      191.85     12.25 o 
  -8   6   5     1510.35     1458.68     23.30 o 
  -7   6   5       62.44       50.95      5.69 o 
  -6   6   5       82.83       85.59      5.23 o 
  -5   6   5      373.10      346.50      8.58 o 
  -4   6   5      208.21      199.02      6.80 o 
  -3   6   5      104.14       97.92      5.08 o 
  -2   6   5     1833.67     1877.50     28.09 o 
  -1   6   5      389.16      361.54      9.64 o 
   0   6   5     4042.90     3950.82     46.19 o 
   1   6   5      744.57      727.46     15.08 o 
   2   6   5      763.80      777.94     14.76 o 
   3   6   5      250.68      248.52      9.30 o 
   4   6   5      118.53      111.64      6.84 o 
   5   6   5      174.16      177.07     10.38 o 
   6   6   5      566.45      577.26     16.77 o 
   7   6   5       56.24       97.60      9.10 o 
   8   6   5      516.09      539.46     22.34 o 
   9   6   5       99.00      102.48     13.22 o 
 -10   7   5       47.22       56.29      8.73 o 
  -9   7   5       81.37       66.04      7.12 o 
  -8   7   5        0.51       -5.80      4.99 o 
  -7   7   5      161.04      164.23     12.95 o 
  -6   7   5      662.90      661.02     16.86 o 
  -5   7   5     1253.93     1298.26     42.61 o 
  -4   7   5      824.63      770.85     15.41 o 
  -3   7   5     1500.98     1456.80     22.22 o 
  -2   7   5     1220.65     1203.16     19.67 o 
  -1   7   5       60.73       69.73      5.85 o 
   0   7   5       26.16       31.68      5.25 o 
   1   7   5      951.24      902.17     24.16 o 
   2   7   5      698.23      757.14     15.63 o 
   3   7   5      989.56     1077.85     19.23 o 
   4   7   5     1135.67     1201.05     20.85 o 
   5   7   5      302.85      274.09     30.88 o 
   6   7   5      594.11      619.21     22.03 o 
   7   7   5        2.52       13.29      8.66 o 
   8   7   5       37.47       26.45     15.36 o 
  -8   8   5       21.20       17.43      6.93 o 
  -7   8   5      476.55      482.58     15.67 o 
  -6   8   5      191.31      194.23     10.83 o 
  -5   8   5        0.44        1.31      5.06 o 
  -4   8   5       21.40       16.40      5.33 o 
  -3   8   5      271.02      229.73     11.14 o 
  -2   8   5      266.99      267.12     14.21 o 
  -1   8   5     1475.78     1395.60     26.63 o 
   0   8   5       12.31       14.63      6.38 o 
   1   8   5     1636.13     1602.58     29.42 o 
   2   8   5      176.09      177.83     10.36 o 
   3   8   5      118.16      129.44      9.54 o 
   4   8   5       97.03       84.69     10.91 o 
   5   8   5        6.02        3.62      8.27 o 
   6   8   5       62.48       53.79     10.58 o 
  -6   9   5      392.49      405.61     19.20 o 
  -5   9   5        0.28       -6.22      7.68 o 
  -4   9   5      950.54      938.91     25.71 o 
  -3   9   5      147.15      167.91     10.81 o 
  -2   9   5      324.31      312.38     13.36 o 
  -1   9   5        0.45       -7.32      6.10 o 
   0   9   5        3.18        4.00      6.58 o 
   1   9   5      107.87       95.35      9.43 o 
   2   9   5      534.63      538.33     17.11 o 
   3   9   5       40.94       30.43      7.51 o 
   4   9   5      465.93      490.36     21.12 o 
 -14   0   6      162.05      195.28     14.63 o 
 -12   0   6      765.99      743.98     34.16 o 
 -10   0   6      468.01      394.89     14.98 o 
  -8   0   6      298.77      290.63     11.44 o 
  -6   0   6    11674.44    12389.72    144.97 o 
  -4   0   6    17674.73    17839.88    205.62 o 
  -2   0   6     5138.83     5510.30     65.85 o 
   0   0   6     6487.19     6957.63     82.56 o 
   2   0   6    11660.45    11528.14    165.66 o 
   4   0   6     6825.16     6362.48     78.18 o 
   6   0   6      735.96      725.38     26.38 o 
   8   0   6      366.93      427.10     17.20 o 
  10   0   6      261.86      257.41     15.38 o 
 -14   1   6       15.13        7.29      6.06 o 
 -13   1   6        8.75       -2.69      5.23 o 
 -12   1   6      122.68      140.10      8.18 o 
 -11   1   6      849.77      917.95     17.42 o 
 -10   1   6      306.32      317.24      9.90 o 
  -9   1   6     2012.20     1967.38     26.61 o 
  -8   1   6       54.77       58.37      3.70 o 
  -7   1   6     3275.10     3307.59     30.40 o 
  -6   1   6      548.56      635.28     16.47 o 
  -5   1   6      255.19      309.54      5.34 o 
  -4   1   6     1385.56     1637.80     15.98 o 
  -3   1   6    12723.99    12820.64    105.17 o 
  -2   1   6      219.52      116.50      5.51 o 
  -1   1   6     4808.36     4561.82     58.47 o 
   0   1   6      823.55      906.49     11.08 o 
   1   1   6     8188.99     8004.69     67.16 o 
   2   1   6      341.91      369.86      7.77 o 
   3   1   6       17.97       73.34      3.28 o 
   4   1   6        9.53       -0.83      2.01 o 
   5   1   6     2209.08     2177.15     22.19 o 
   6   1   6      110.14       75.01      4.60 o 
   7   1   6      998.61      954.97     18.42 o 
   8   1   6      411.88      472.53     12.42 o 
   9   1   6      708.38      753.94     25.23 o 
  10   1   6       54.64       53.07      7.13 o 
  11   1   6        2.44       15.25      7.97 o 
 -13   2   6        3.89       -1.06      5.40 o 
 -12   2   6      252.95      249.85     10.06 o 
 -11   2   6      531.24      522.16     13.00 o 
 -10   2   6      628.71      546.02     12.67 o 
  -9   2   6       14.35       20.15      4.42 o 
  -8   2   6      414.76      484.54     10.00 o 
  -7   2   6      792.71      752.43      9.94 o 
  -6   2   6     3973.57     3733.46     37.24 o 
  -5   2   6     3193.23     3341.47     30.23 o 
  -4   2   6     6485.79     7041.08     59.46 o 
  -3   2   6    10165.77    10919.01     90.14 o 
  -2   2   6     1573.42     1533.27     16.57 o 
  -1   2   6      354.34      449.87      7.03 o 
   0   2   6      671.70      677.39     17.02 o 
   1   2   6     1847.86     1898.95     20.44 o 
   2   2   6     5902.72     5695.48     49.25 o 
   3   2   6     3220.69     2977.45     27.91 o 
   4   2   6     3860.15     3756.37     34.60 o 
   5   2   6     1350.59     1376.35     15.78 o 
   6   2   6       77.97       82.76     12.79 o 
   7   2   6        3.73       -2.09      4.07 o 
   8   2   6       40.82       41.94      7.22 o 
   9   2   6       50.42       68.36      8.54 o 
  10   2   6      202.78      231.36     12.95 o 
  11   2   6       91.01      107.70     10.81 o 
 -13   3   6       29.16       29.16      9.23 o 
 -12   3   6       28.35       46.37      7.55 o 
 -11   3   6       40.59       54.73      7.48 o 
 -10   3   6     1181.28     1164.49     23.45 o 
  -9   3   6      188.47      181.14      7.78 o 
  -8   3   6     2096.74     2171.68     24.86 o 
  -7   3   6      647.71      617.80     12.20 o 
  -6   3   6      790.44      737.73      9.75 o 
  -5   3   6      281.87      279.81      9.06 o 
  -4   3   6       71.93       47.60      4.32 o 
  -3   3   6      417.80      492.66     13.69 o 
  -2   3   6     5263.08     5231.28     56.08 o 
  -1   3   6     2202.73     2053.15     28.95 o 
   0   3   6     6983.69     6761.67     62.71 o 
   1   3   6     1293.34     1139.11     14.06 o 
   2   3   6     2587.00     2437.79     25.96 o 
   3   3   6       61.83       67.53      5.85 o 
   4   3   6      571.60      535.93     11.08 o 
   5   3   6      103.30      124.32     16.06 o 
   6   3   6     1349.49     1510.09     22.51 o 
   7   3   6      925.69      854.48     19.40 o 
   8   3   6      931.23      883.62     20.60 o 
   9   3   6       55.67       56.27     13.45 o 
  10   3   6       74.13       78.36     10.03 o 
 -13   4   6      260.13      263.26     14.15 o 
 -12   4   6       35.74       18.51      7.10 o 
 -11   4   6      166.48      150.92     10.10 o 
 -10   4   6       23.14       20.00      7.95 o 
  -9   4   6      192.20      161.42      7.61 o 
  -8   4   6      554.24      573.24     18.74 o 
  -7   4   6     2119.45     2132.29     28.18 o 
  -6   4   6      296.87      372.36     10.40 o 
  -5   4   6     4191.66     4058.57     43.39 o 
  -4   4   6     1516.57     1396.31     17.11 o 
  -3   4   6     4204.18     4175.37     41.69 o 
  -2   4   6      246.80      335.62      8.30 o 
  -1   4   6     1014.47     1148.23     24.13 o 
   0   4   6       71.55       76.45      7.15 o 
   1   4   6     4386.71     4358.80     42.73 o 
   2   4   6     1600.28     1747.70     20.41 o 
   3   4   6     3096.40     3069.76     32.43 o 
   4   4   6      129.93      100.06      5.02 o 
   5   4   6     1868.19     1687.36     24.14 o 
   6   4   6        3.30        1.53      4.38 o 
   7   4   6       13.17       17.46      5.02 o 
   8   4   6      118.07       77.74      8.70 o 
   9   4   6      214.84      248.53     14.62 o 
  10   4   6       44.88       40.66      8.64 o 
 -12   5   6       25.55       38.93      8.29 o 
 -11   5   6       14.76       13.66      6.54 o 
 -10   5   6      595.22      644.43     17.73 o 
  -9   5   6       54.52       52.07      5.87 o 
  -8   5   6     1698.79     1610.24     24.17 o 
  -7   5   6      838.21      856.79     25.46 o 
  -6   5   6      826.44      887.77     13.77 o 
  -5   5   6        6.68       19.05      3.37 o 
  -4   5   6      265.86      273.75     11.80 o 
  -3   5   6      208.12      202.66      7.30 o 
  -2   5   6     4162.40     3897.23     44.81 o 
  -1   5   6      262.26      243.36     13.36 o 
   0   5   6     4897.91     4783.14     53.78 o 
   1   5   6      384.60      411.31     10.29 o 
   2   5   6      202.19      228.75     12.77 o 
   3   5   6      243.85      227.46      8.56 o 
   4   5   6       76.64      103.51     10.40 o 
   5   5   6        0.17        3.48      5.51 o 
   6   5   6     1082.95     1044.98     22.31 o 
   7   5   6        1.74        4.57      5.06 o 
   8   5   6      544.55      575.09     17.47 o 
   9   5   6        1.13       -4.96      6.53 o 
 -11   6   6      150.05      138.29     10.71 o 
 -10   6   6        0.21        5.66      6.68 o 
  -9   6   6        0.69       -4.85      4.79 o 
  -8   6   6       11.64       12.65      5.15 o 
  -7   6   6      471.06      494.01     13.22 o 
  -6   6   6      322.23      348.67      9.00 o 
  -5   6   6     1245.74     1209.44     19.35 o 
  -4   6   6      223.33      175.22      7.77 o 
  -3   6   6     2052.77     2034.51     35.69 o 
  -2   6   6      174.49      207.91      8.09 o 
  -1   6   6        8.79       18.88      4.32 o 
   0   6   6       46.72       66.18      5.44 o 
   1   6   6      767.84      837.87     25.41 o 
   2   6   6       47.25       61.62      5.74 o 
   3   6   6     1553.77     1562.17     30.44 o 
   4   6   6      222.33      253.62      9.93 o 
   5   6   6     1070.12     1000.19     22.38 o 
   6   6   6      164.54      183.04     12.01 o 
   7   6   6        0.95        7.27      7.05 o 
   8   6   6        7.06       10.18      9.91 o 
 -10   7   6       58.02       61.69     13.70 o 
  -9   7   6      273.10      303.46     13.13 o 
  -8   7   6      473.53      474.66     15.28 o 
  -7   7   6      532.91      524.60     15.71 o 
  -6   7   6      254.72      259.97     11.50 o 
  -5   7   6       87.66      101.05      7.88 o 
  -4   7   6       95.84       92.73      7.77 o 
  -3   7   6      231.58      221.72      8.97 o 
  -2   7   6     1940.09     1946.45     27.61 o 
  -1   7   6     1373.87     1308.19     21.21 o 
   0   7   6     1406.60     1489.58     23.32 o 
   1   7   6      525.54      520.03     15.42 o 
   2   7   6       66.31       75.42      6.73 o 
   3   7   6      128.18      151.88      8.80 o 
   4   7   6      368.42      367.10     14.39 o 
   5   7   6      109.81      114.89     10.03 o 
   6   7   6      409.47      423.79     15.91 o 
   7   7   6      231.28      281.11     16.64 o 
  -8   8   6       12.82       11.85      6.98 o 
  -7   8   6       39.31       47.53      8.16 o 
  -6   8   6      351.48      328.60     16.59 o 
  -5   8   6      159.84      165.59      8.67 o 
  -4   8   6      574.99      579.82     14.05 o 
  -3   8   6       10.51       21.99      5.50 o 
  -2   8   6      240.58      240.19      9.82 o 
  -1   8   6        0.08        1.43      5.06 o 
   0   8   6        5.42        6.25      5.98 o 
   1   8   6      110.40      109.04      8.96 o 
   2   8   6      370.56      405.26     14.46 o 
   3   8   6      421.74      420.27     14.81 o 
   4   8   6      582.54      584.65     40.05 o 
   5   8   6       44.36       22.80      9.16 o 
  -6   9   6        0.05        2.71      8.58 o 
  -5   9   6       20.20       27.67      7.39 o 
  -4   9   6       26.81       20.96      7.56 o 
  -3   9   6      294.89      286.69     13.17 o 
  -2   9   6      151.29      160.81     10.80 o 
  -1   9   6      502.37      528.97     17.05 o 
   0   9   6       27.06       36.15     11.91 o 
   1   9   6      985.08     1045.71     24.33 o 
   2   9   6       14.34       14.19      7.13 o 
   3   9   6       31.80       51.49      8.36 o 
 -13   0   7      102.64      128.62     12.06 o 
 -11   0   7      710.87      777.89     22.36 o 
  -9   0   7     1524.78     1373.96     29.14 o 
  -7   0   7     1662.32     1618.89     24.02 o 
  -5   0   7     1496.28     1512.44     21.87 o 
  -3   0   7     6481.89     6695.26     79.91 o 
  -1   0   7    17578.79    16791.92    194.15 o 
   1   0   7    10742.81    11873.89    139.22 o 
   3   0   7      405.62      492.48     24.29 o 
   5   0   7     2263.12     2271.35     32.98 o 
   7   0   7     1945.61     1834.17     37.71 o 
   9   0   7      149.93      177.06     13.59 o 
 -14   1   7       66.76       75.29      7.81 o 
 -13   1   7       87.18      105.68      8.69 o 
 -12   1   7      478.77      402.96     12.12 o 
 -11   1   7        2.79        6.99      4.92 o 
 -10   1   7        6.88       41.20      5.31 o 
  -9   1   7       33.21       37.58      4.69 o 
  -8   1   7      973.66     1006.45     13.93 o 
  -7   1   7      550.83      559.34      8.85 o 
  -6   1   7     5314.36     5132.77     44.93 o 
  -5   1   7      619.18      534.04     10.53 o 
  -4   1   7    11368.61    11685.20    104.86 o 
  -3   1   7       10.45       25.94      2.15 o 
  -2   1   7       65.94       84.09      2.84 o 
  -1   1   7      666.75      638.65      8.95 o 
   0   1   7     1041.53     1002.69     18.12 o 
   1   1   7     1034.91      833.95      9.96 o 
   2   1   7     8652.89     7909.80     67.20 o 
   3   1   7      652.87      649.24     14.04 o 
   4   1   7     4540.35     4342.73     43.83 o 
   5   1   7       42.77       51.96      3.65 o 
   6   1   7      176.73      152.48      9.85 o 
   7   1   7       41.30       27.04      5.11 o 
   8   1   7       82.13       99.20      8.84 o 
   9   1   7       32.05       25.03      7.64 o 
  10   1   7      306.59      313.56     14.34 o 
 -13   2   7        0.30        5.60      5.55 o 
 -12   2   7       40.69       54.98      6.54 o 
 -11   2   7      506.99      511.29     16.36 o 
 -10   2   7      703.97      680.38     14.16 o 
  -9   2   7     1890.75     1883.80     26.03 o 
  -8   2   7      653.49      624.00     10.69 o 
  -7   2   7      642.35      593.41     11.43 o 
  -6   2   7       14.07       25.03      2.50 o 
  -5   2   7      202.54      234.91     12.29 o 
  -4   2   7     2228.73     2327.18     24.09 o 
  -3   2   7    15239.25    15274.72    125.32 o 
  -2   2   7     3403.99     3275.50     47.28 o 
  -1   2   7    11248.54    12160.55    109.36 o 
   0   2   7     2411.09     2506.24     25.96 o 
   1   2   7      593.89      453.86      8.00 o 
   2   2   7      452.18      470.57      9.59 o 
   3   2   7       86.64       91.70      6.15 o 
   4   2   7      233.80      273.02      7.23 o 
   5   2   7     2674.52     2418.21     27.18 o 
   6   2   7      105.02      104.88      9.40 o 
   7   2   7      606.60      603.01     18.70 o 
   8   2   7      353.68      384.89     13.97 o 
   9   2   7       22.50       13.35      7.25 o 
  10   2   7       37.55       31.51      8.49 o 
 -13   3   7      141.24      137.88     10.92 o 
 -12   3   7       16.70        5.99      7.55 o 
 -11   3   7        4.79       -0.12      5.82 o 
 -10   3   7        2.70        7.92      5.82 o 
  -9   3   7      446.06      509.54     11.62 o 
  -8   3   7      202.43      199.82      7.87 o 
  -7   3   7     1356.28     1373.26     17.44 o 
  -6   3   7     1987.46     1960.31     22.41 o 
  -5   3   7     3584.21     3411.20     35.03 o 
  -4   3   7      417.52      428.88      7.80 o 
  -3   3   7      887.09      822.09     12.80 o 
  -2   3   7      632.49      670.64     11.59 o 
  -1   3   7       30.90       71.19      3.61 o 
   0   3   7     1463.87     1399.37     16.66 o 
   1   3   7     2402.36     2458.77     30.24 o 
   2   3   7     1865.77     1824.18     21.03 o 
   3   3   7     3741.12     3638.60     37.37 o 
   4   3   7     1154.61      984.71     14.33 o 
   5   3   7     1674.27     1598.77     31.67 o 
   6   3   7      147.78      136.71      7.42 o 
   7   3   7       66.09       54.51      7.35 o 
   8   3   7      222.19      202.90     11.56 o 
   9   3   7      212.65      263.12     13.16 o 
  10   3   7       84.36       84.27     10.18 o 
 -13   4   7        3.95       -3.44      8.25 o 
 -12   4   7      142.67      195.20     11.65 o 
 -11   4   7       30.68       38.77      7.28 o 
 -10   4   7      765.43      777.21     19.13 o 
  -9   4   7      500.12      445.54     11.56 o 
  -8   4   7     1656.93     1528.87     22.82 o 
  -7   4   7       48.43       56.38      5.21 o 
  -6   4   7       61.48       78.07      4.80 o 
  -5   4   7       77.68       67.36      4.09 o 
  -4   4   7     2345.36     2245.94     25.00 o 
  -3   4   7     1679.11     1881.98     27.28 o 
  -2   4   7     9885.03    10060.76    104.57 o 
  -1   4   7      667.45      614.40     19.61 o 
   0   4   7     5952.70     5852.50     63.79 o 
   1   4   7       49.37       49.06      4.48 o 
   2   4   7      107.55      102.43      4.84 o 
   3   4   7      494.75      468.50      9.45 o 
   4   4   7      163.20      181.66      7.02 o 
   5   4   7      568.00      534.85     12.65 o 
   6   4   7     1850.30     1870.48     27.04 o 
   7   4   7        1.90       -0.20      6.76 o 
   8   4   7      403.63      413.25     15.21 o 
   9   4   7        0.01       -6.67      7.00 o 
 -12   5   7        4.09       -1.10      6.71 o 
 -11   5   7      154.40      127.51      9.96 o 
 -10   5   7       20.16       12.71      6.37 o 
  -9   5   7       38.76       63.55      6.32 o 
  -8   5   7        0.64       -0.88      4.30 o 
  -7   5   7     3154.73     3137.85     39.26 o 
  -6   5   7      272.99      262.35     10.27 o 
  -5   5   7     4101.47     4051.74     47.18 o 
  -4   5   7      108.56      122.69      6.39 o 
  -3   5   7     1843.20     1802.68     24.60 o 
  -2   5   7        7.14       14.13      3.81 o 
  -1   5   7      589.19      568.70     21.58 o 
   0   5   7       49.37       46.41      4.80 o 
   1   5   7     5345.21     5336.10     75.09 o 
   2   5   7       18.96       36.15      8.75 o 
   3   5   7     3948.86     4136.76     64.88 o 
   4   5   7        6.64       27.10      4.96 o 
   5   5   7      352.32      340.97     22.64 o 
   6   5   7       96.41       94.66      8.83 o 
   7   5   7       11.25       18.15      7.03 o 
   8   5   7       15.97        8.34     10.99 o 
   9   5   7      167.98      186.54     16.02 o 
 -11   6   7       13.82       19.50      7.66 o 
 -10   6   7      419.08      428.90     18.93 o 
  -9   6   7       63.95       51.25      7.41 o 
  -8   6   7      668.54      610.84     16.48 o 
  -7   6   7      244.97      233.09     10.72 o 
  -6   6   7        0.07        1.28      5.51 o 
  -5   6   7       51.15       66.99      5.62 o 
  -4   6   7      727.32      698.03     14.50 o 
  -3   6   7      283.05      314.20      9.69 o 
  -2   6   7     3558.54     3516.55     45.19 o 
  -1   6   7      628.97      555.92     12.76 o 
   0   6   7     2887.95     2935.85     37.18 o 
   1   6   7      546.58      559.96     13.04 o 
   2   6   7      139.01      134.46      7.36 o 
   3   6   7      843.05      837.18     16.58 o 
   4   6   7      824.28      862.23     26.07 o 
   5   6   7      159.05      209.55     11.93 o 
   6   6   7     1068.37     1075.90     26.39 o 
   7   6   7       86.35      120.65     10.43 o 
   8   6   7      250.96      276.36     32.02 o 
 -10   7   7        4.82        2.29      8.62 o 
  -9   7   7       27.58       17.07      6.78 o 
  -8   7   7      234.93      241.08     12.53 o 
  -7   7   7      628.13      619.08     17.22 o 
  -6   7   7     1176.69     1188.36     20.50 o 
  -5   7   7     1559.08     1527.46     23.84 o 
  -4   7   7      588.08      515.73     12.84 o 
  -3   7   7      320.20      317.95     10.36 o 
  -2   7   7       42.31       50.92      5.89 o 
  -1   7   7      184.49      158.86      8.00 o 
   0   7   7      489.85      494.67     12.92 o 
   1   7   7     1913.56     1957.72     33.73 o 
   2   7   7     1196.45     1343.90     24.48 o 
   3   7   7      498.11      454.30     12.86 o 
   4   7   7      465.99      460.89     19.63 o 
   5   7   7       39.06       35.68      8.04 o 
   6   7   7       62.33       72.74      9.38 o 
  -8   8   7       46.16       52.17      8.50 o 
  -7   8   7      135.98      133.40     10.06 o 
  -6   8   7      107.76       88.29     12.78 o 
  -5   8   7      160.34      163.13      8.77 o 
  -4   8   7      156.20      162.95      9.92 o 
  -3   8   7      903.77      840.99     17.30 o 
  -2   8   7      119.46      131.47      8.19 o 
  -1   8   7     1341.79     1357.51     22.99 o 
   0   8   7      190.05      196.22      9.54 o 
   1   8   7      338.35      342.00     11.91 o 
   2   8   7        4.15        0.71      6.10 o 
   3   8   7        3.51        3.17      6.26 o 
   4   8   7      276.13      268.24     16.50 o 
   5   8   7      139.75      180.66     26.90 o 
  -5   9   7       46.01       53.66      8.34 o 
  -4   9   7      697.61      708.98     19.69 o 
  -3   9   7       26.45       25.52      7.59 o 
  -2   9   7        0.17       -5.58      6.37 o 
  -1   9   7      182.53      152.07     10.87 o 
   0   9   7      207.37      196.16     11.79 o 
   1   9   7       14.26       18.84      7.58 o 
   2   9   7      616.87      631.06     19.01 o 
 -14   0   8       62.69       60.44     10.71 o 
 -12   0   8       77.11       47.49      9.00 o 
 -10   0   8      254.68      280.39     23.64 o 
  -8   0   8     1876.26     2051.60     29.82 o 
  -6   0   8     6287.21     5813.15     71.51 o 
  -4   0   8     2609.18     2921.85     37.96 o 
  -2   0   8      804.44      648.19     11.65 o 
   0   0   8    12367.88    13689.13    159.93 o 
   2   0   8     6879.47     6107.95     75.27 o 
   4   0   8     2019.98     1926.17     29.03 o 
   6   0   8       49.24       60.60      8.33 o 
   8   0   8      999.85     1068.39     40.67 o 
  10   0   8      174.40      179.89     21.88 o 
 -14   1   8        2.39        4.19      6.12 o 
 -13   1   8       85.94      124.94      8.44 o 
 -12   1   8       60.84       70.75      6.94 o 
 -11   1   8     1024.14      968.82     17.91 o 
 -10   1   8        2.65        6.65      4.99 o 
  -9   1   8     1277.88     1180.79     18.77 o 
  -8   1   8      325.69      314.40      7.57 o 
  -7   1   8      123.57      145.27      5.39 o 
  -6   1   8        1.98        8.37      2.21 o 
  -5   1   8     1832.89     1784.88     18.07 o 
  -4   1   8      720.47      711.49     10.02 o 
  -3   1   8     9119.06     9196.39     76.96 o 
  -2   1   8      981.11      917.30     14.75 o 
  -1   1   8     7156.55     6831.11     63.42 o 
   0   1   8     2477.34     2699.66     25.25 o 
   1   1   8      297.08      284.94      5.59 o 
   2   1   8      554.61      646.21     11.38 o 
   3   1   8     1631.42     1650.41     20.41 o 
   4   1   8      181.71      207.02      6.70 o 
   5   1   8     3131.45     3010.76     32.53 o 
   6   1   8     1026.44     1011.90     22.33 o 
   7   1   8     1793.99     1750.09     37.19 o 
   8   1   8       61.15       71.84      8.65 o 
   9   1   8       66.92       61.39     11.42 o 
  10   1   8       19.65       22.49     10.44 o 
 -13   2   8       70.80       57.79      8.12 o 
 -12   2   8       57.41       49.77      7.61 o 
 -11   2   8       51.77       35.70      5.77 o 
 -10   2   8       19.06       45.45      5.61 o 
  -9   2   8      538.18      590.92     12.68 o 
  -8   2   8     1818.86     1666.78     20.43 o 
  -7   2   8     1855.33     1826.19     19.21 o 
  -6   2   8     1734.77     1816.88     22.20 o 
  -5   2   8     3420.95     3445.05     31.61 o 
  -4   2   8     2758.49     2716.29     25.46 o 
  -3   2   8       27.01       26.44      2.19 o 
  -2   2   8      650.01      695.19     16.98 o 
  -1   2   8     3360.43     3586.28     35.63 o 
   0   2   8     4749.86     4349.24     42.56 o 
   1   2   8     2625.26     2676.71     28.36 o 
   2   2   8     4798.06     4944.56     48.47 o 
   3   2   8     2366.00     2196.83     24.91 o 
   4   2   8      656.65      586.52     10.71 o 
   5   2   8       16.97       19.61      5.15 o 
   6   2   8      328.01      363.13     10.51 o 
   7   2   8       76.60       97.35      8.74 o 
   8   2   8      268.04      250.89     12.53 o 
   9   2   8      136.55      153.10     15.28 o 
  10   2   8      186.03      211.14     13.35 o 
 -13   3   8       77.30      100.21      9.66 o 
 -12   3   8      354.58      404.51     14.91 o 
 -11   3   8      217.90      225.65     11.39 o 
 -10   3   8      532.96      464.90     14.50 o 
  -9   3   8      314.62      281.25      9.04 o 
  -8   3   8      565.25      567.93     12.11 o 
  -7   3   8       60.70       62.90      4.18 o 
  -6   3   8       24.58       30.91      3.29 o 
  -5   3   8      577.52      538.45     19.27 o 
  -4   3   8     4551.52     4408.75     49.33 o 
  -3   3   8     1469.55     1342.25     18.90 o 
  -2   3   8     4033.57     3728.71     41.37 o 
  -1   3   8     1914.50     1928.26     21.57 o 
   0   3   8     3390.32     3341.03     38.16 o 
   1   3   8      105.29       93.69      9.40 o 
   2   3   8      273.52      239.19      8.01 o 
   3   3   8      504.22      470.86     19.51 o 
   4   3   8     3138.15     3355.03     35.88 o 
   5   3   8      855.84      749.89     16.37 o 
   6   3   8      799.46      814.94     22.53 o 
   7   3   8      182.80      165.44     10.53 o 
   8   3   8      375.09      369.20     15.97 o 
   9   3   8        0.18       -6.26      6.68 o 
 -12   4   8       35.24       19.53      7.29 o 
 -11   4   8        2.20       -6.01      5.69 o 
 -10   4   8        5.51        5.08      5.64 o 
  -9   4   8      258.72      288.18      9.74 o 
  -8   4   8      619.95      673.10     13.92 o 
  -7   4   8     3498.44     3415.79     36.69 o 
  -6   4   8      563.09      526.73     11.49 o 
  -5   4   8     1702.96     1638.54     22.78 o 
  -4   4   8        9.97       15.79      3.69 o 
  -3   4   8      187.81      204.99      7.40 o 
  -2   4   8      799.20      772.17     13.75 o 
  -1   4   8     1516.31     1457.54     22.23 o 
   0   4   8     1310.79     1396.04     23.78 o 
   1   4   8     5181.33     5076.99     57.10 o 
   2   4   8      113.80      152.39      7.14 o 
   3   4   8     2015.91     2014.07     27.50 o 
   4   4   8       90.73       91.90      5.85 o 
   5   4   8      169.65      152.32      7.94 o 
   6   4   8       78.61       71.56      6.66 o 
   7   4   8      208.58      234.32     12.07 o 
   8   4   8       12.26       15.03      7.58 o 
   9   4   8      243.92      283.85     16.35 o 
 -12   5   8      203.12      202.20     12.16 o 
 -11   5   8        2.30       -1.86      6.58 o 
 -10   5   8      476.58      511.16     15.73 o 
  -9   5   8       14.30       19.86      6.13 o 
  -8   5   8      506.43      461.04     13.88 o 
  -7   5   8       31.34       40.96      6.18 o 
  -6   5   8       39.26       38.27      6.74 o 
  -5   5   8       98.29      110.55      6.32 o 
  -4   5   8     2637.27     2423.74     31.37 o 
  -3   5   8        6.96        8.58      3.94 o 
  -2   5   8     3666.52     3623.15     43.19 o 
  -1   5   8       81.03       84.79      5.90 o 
   0   5   8      916.24      908.86     16.22 o 
   1   5   8        0.44       -1.84      3.91 o 
   2   5   8       24.54       42.37      5.09 o 
   3   5   8        2.95        9.96      4.60 o 
   4   5   8     1462.11     1351.52     21.82 o 
   5   5   8       14.35        9.04      6.23 o 
   6   5   8      932.79      976.11     22.56 o 
   7   5   8       39.93       50.01      8.25 o 
   8   5   8      145.48      150.17     14.80 o 
 -11   6   8        0.56       -8.80      8.34 o 
 -10   6   8        2.16        1.91      8.03 o 
  -9   6   8      304.34      292.21     12.45 o 
  -8   6   8      161.39      204.74     10.79 o 
  -7   6   8      639.18      651.66     16.96 o 
  -6   6   8       11.30        1.60      4.43 o 
  -5   6   8      935.54      906.27     19.99 o 
  -4   6   8      401.46      368.97     10.76 o 
  -3   6   8       30.87       36.29      5.15 o 
  -2   6   8      105.99      133.02      7.21 o 
  -1   6   8      687.68      637.36     32.50 o 
   0   6   8      189.02      213.39      9.53 o 
   1   6   8     1479.29     1443.76     22.83 o 
   2   6   8      134.48      128.79      7.67 o 
   3   6   8     1203.18     1157.88     20.37 o 
   4   6   8      676.45      717.85     19.13 o 
   5   6   8       38.60       29.17      7.95 o 
   6   6   8       20.38       12.24      7.62 o 
   7   6   8      120.23      129.27     10.83 o 
  -9   7   8       72.18       77.51      8.91 o 
  -8   7   8      122.19      118.57      9.35 o 
  -7   7   8       31.65       29.58      6.78 o 
  -6   7   8      217.73      205.26      9.35 o 
  -5   7   8       77.47       62.16      6.39 o 
  -4   7   8      966.43      902.16     17.49 o 
  -3   7   8      956.97      892.43     17.38 o 
  -2   7   8      952.78      927.07     17.88 o 
  -1   7   8      286.30      273.18     10.29 o 
   0   7   8       72.06       75.78      6.87 o 
   1   7   8       75.33       86.44      7.17 o 
   2   7   8      208.97      190.41      9.38 o 
   3   7   8       69.12       89.16      9.15 o 
   4   7   8      276.55      291.13     20.80 o 
   5   7   8      244.36      323.64     14.78 o 
   6   7   8      133.70      118.87     11.06 o 
  -7   8   8       83.27       77.10      9.00 o 
  -6   8   8      249.54      258.78     12.57 o 
  -5   8   8       65.09       78.15      7.24 o 
  -4   8   8      307.79      297.88     11.09 o 
  -3   8   8        8.47        2.17      5.58 o 
  -2   8   8        0.30       -7.32      4.99 o 
  -1   8   8       54.70       44.19      7.21 o 
   0   8   8      650.48      594.25     15.24 o 
   1   8   8      429.07      442.51     13.58 o 
   2   8   8      399.59      470.12     14.01 o 
   3   8   8      146.11      148.95      9.45 o 
   4   8   8      373.36      409.41     27.92 o 
  -4   9   8      149.93      170.07     15.01 o 
  -3   9   8      480.73      482.46     16.71 o 
  -2   9   8       68.72       66.35      9.32 o 
  -1   9   8      551.29      562.67     17.89 o 
   0   9   8        0.03       -4.85      6.48 o 
 -13   0   9       44.90       54.94      9.99 o 
 -11   0   9      531.02      558.43     19.06 o 
  -9   0   9      721.19      623.13     18.38 o 
  -7   0   9      262.73      225.37      8.20 o 
  -5   0   9     2542.97     2785.83     37.33 o 
  -3   0   9    10198.51     9994.82    118.33 o 
  -1   0   9     4005.21     4062.42     51.49 o 
   1   0   9      188.65      164.01      6.85 o 
   3   0   9     2266.96     2319.27     44.43 o 
   5   0   9     1277.10     1215.38     26.96 o 
   7   0   9       47.18       24.81     13.23 o 
   9   0   9        6.70       17.15     14.32 o 
 -13   1   9       22.63       15.38      5.99 o 
 -12   1   9        0.30       -0.81      5.07 o 
 -11   1   9       61.58       66.36      7.08 o 
 -10   1   9      626.69      668.92     14.08 o 
  -9   1   9       29.22       30.85      4.75 o 
  -8   1   9     2851.07     2877.96     28.47 o 
  -7   1   9      292.91      338.83      6.84 o 
  -6   1   9     4114.09     4111.84     37.39 o 
  -5   1   9      553.71      513.69      8.74 o 
  -4   1   9       65.13       82.41      5.01 o 
  -3   1   9       25.24       17.70      2.11 o 
  -2   1   9     1037.72      915.21     12.27 o 
  -1   1   9        6.63        5.07      2.36 o 
   0   1   9     5600.13     5417.53     52.04 o 
   1   1   9     1162.38     1143.28     15.00 o 
   2   1   9     2958.58     2756.11     29.64 o 
   3   1   9      220.67      214.22      6.84 o 
   4   1   9       84.05       96.84      5.24 o 
   5   1   9       14.92       18.89      3.93 o 
   6   1   9       21.29       38.78      6.95 o 
   7   1   9        1.62       -4.27      6.17 o 
   8   1   9      447.10      457.11     19.97 o 
   9   1   9       32.72       41.67     11.14 o 
 -13   2   9       40.54       61.93      8.51 o 
 -12   2   9      222.99      242.96     12.21 o 
 -11   2   9      211.95      205.32     10.95 o 
 -10   2   9      317.08      313.27     12.05 o 
  -9   2   9      273.43      263.77      7.71 o 
  -8   2   9       16.51       11.25      3.37 o 
  -7   2   9      189.25      245.57      6.27 o 
  -6   2   9      675.32      673.82     10.00 o 
  -5   2   9     2696.45     2492.07     27.01 o 
  -4   2   9     2137.89     2164.35     21.97 o 
  -3   2   9     3310.11     3493.43     39.22 o 
  -2   2   9     2330.88     2158.99     29.36 o 
  -1   2   9     1314.71     1344.64     16.56 o 
   0   2   9      207.70      223.45      6.44 o 
   1   2   9      266.83      350.96      7.91 o 
   2   2   9        9.61       10.24      3.26 o 
   3   2   9      748.64      661.64     11.62 o 
   4   2   9      378.74      380.80      9.08 o 
   5   2   9      797.79      798.95     17.92 o 
   6   2   9      325.96      311.06     10.24 o 
   7   2   9      189.74      187.54     11.29 o 
   8   2   9       11.47       -3.27      8.44 o 
   9   2   9        5.59        2.03      9.67 o 
 -13   3   9       57.35       66.26      8.90 o 
 -12   3   9        2.95       -9.04      6.03 o 
 -11   3   9       77.89       95.62      8.73 o 
 -10   3   9       41.09       51.65      6.83 o 
  -9   3   9      173.09      201.39      8.23 o 
  -8   3   9      747.79      723.19     14.02 o 
  -7   3   9     2075.49     2016.14     23.82 o 
  -6   3   9      203.20      223.61      7.69 o 
  -5   3   9     3259.91     3388.31     39.87 o 
  -4   3   9      705.81      739.06     13.21 o 
  -3   3   9       62.31       51.95      4.35 o 
  -2   3   9      882.34      849.17     28.78 o 
  -1   3   9     1616.79     1559.53     18.75 o 
   0   3   9     2214.73     2050.32     25.54 o 
   1   3   9     5237.61     5069.42     50.04 o 
   2   3   9     1104.14     1054.70     15.04 o 
   3   3   9      927.26      901.31     14.08 o 
   4   3   9      225.94      229.43     10.35 o 
   5   3   9        0.03        1.38      4.61 o 
   6   3   9      357.15      356.57     11.24 o 
   7   3   9      298.25      344.65     14.10 o 
   8   3   9      271.27      257.05     18.55 o 
   9   3   9      133.58      173.98     15.46 o 
 -12   4   9      111.58      149.12     10.70 o 
 -11   4   9        0.27       -8.94      5.96 o 
 -10   4   9      557.31      509.02     15.40 o 
  -9   4   9       84.90       75.24      9.94 o 
  -8   4   9       12.37       23.27      5.41 o 
  -7   4   9       11.75       10.72      4.09 o 
  -6   4   9      807.42      782.79     14.60 o 
  -5   4   9       99.04      132.78      9.71 o 
  -4   4   9     3999.01     3770.71     44.36 o 
  -3   4   9      292.26      279.05     14.87 o 
  -2   4   9     3740.65     3839.19     44.98 o 
  -1   4   9       23.38       34.99      4.92 o 
   0   4   9      126.22      128.97      6.67 o 
   1   4   9      160.40      150.57      7.31 o 
   2   4   9       78.95       82.52      6.03 o 
   3   4   9      515.38      583.93     13.20 o 
   4   4   9     1446.75     1507.25     23.31 o 
   5   4   9      129.04       79.70     10.58 o 
   6   4   9      673.52      651.09     18.02 o 
   7   4   9        0.41      -11.84      9.39 o 
   8   4   9       27.18       16.51      7.72 o 
 -11   5   9       10.11       26.42      9.57 o 
 -10   5   9        7.92       17.68      8.56 o 
  -9   5   9      810.79      782.20     18.96 o 
  -8   5   9      142.97      167.58      9.46 o 
  -7   5   9     1317.79     1335.76     25.01 o 
  -6   5   9       11.07        6.39      4.19 o 
  -5   5   9      694.64      702.01     14.24 o 
  -4   5   9        4.64       10.07      4.18 o 
  -3   5   9       26.06       13.94      4.33 o 
  -2   5   9        1.05       -1.20      4.02 o 
  -1   5   9     3112.83     2873.79     36.48 o 
   0   5   9        3.58        8.27      7.33 o 
   1   5   9     1843.73     1879.21     26.90 o 
   2   5   9       51.27       32.43      5.33 o 
   3   5   9     1028.69     1060.37     19.04 o 
   4   5   9       67.52       67.93      8.19 o 
   5   5   9       21.67       42.11      7.89 o 
   6   5   9      123.77      102.99      9.94 o 
   7   5   9      194.13      248.46     25.58 o 
 -10   6   9       38.63       33.37      7.32 o 
  -9   6   9       76.80       69.49      8.22 o 
  -8   6   9        5.65        5.04      6.02 o 
  -7   6   9       87.31       80.17      7.96 o 
  -6   6   9      161.48      154.31      7.99 o 
  -5   6   9       55.52       69.47      6.25 o 
  -4   6   9     1752.56     1659.40     24.98 o 
  -3   6   9      739.88      667.27     14.46 o 
  -2   6   9     1079.87     1089.60     26.80 o 
  -1   6   9      712.81      741.87     15.51 o 
   0   6   9      295.25      315.87     13.88 o 
   1   6   9       93.39      120.03      7.58 o 
   2   6   9      437.98      487.42     13.08 o 
   3   6   9       35.09       65.30     10.98 o 
   4   6   9     1192.36     1157.66     25.35 o 
   5   6   9      190.05      229.27     12.86 o 
   6   6   9      225.64      238.23     13.65 o 
  -9   7   9      138.18      144.20     10.63 o 
  -8   7   9      201.77      206.78     11.72 o 
  -7   7   9      417.09      381.24     14.21 o 
  -6   7   9      334.26      319.86     11.25 o 
  -5   7   9      234.51      220.59      9.76 o 
  -4   7   9       69.41       73.10      6.84 o 
  -3   7   9      153.86      135.51      8.00 o 
  -2   7   9       61.61       62.03      6.62 o 
  -1   7   9      704.05      702.39     15.69 o 
   0   7   9      476.34      518.80     13.79 o 
   1   7   9      557.88      532.01     14.13 o 
   2   7   9      620.86      639.05     15.60 o 
   3   7   9       62.37       58.76      7.14 o 
   4   7   9       72.73       93.85     10.22 o 
   5   7   9       40.14       32.18     10.30 o 
  -7   8   9       48.40       70.13      9.01 o 
  -6   8   9       16.69        3.90      6.62 o 
  -5   8   9      285.43      243.36     10.57 o 
  -4   8   9       39.66       48.88      8.60 o 
  -3   8   9      674.81      674.15     16.07 o 
  -2   8   9       92.08       93.02      7.86 o 
  -1   8   9      542.10      545.75     14.83 o 
   0   8   9        3.95       -4.44      5.50 o 
   1   8   9       11.05        7.00      6.07 o 
   2   8   9      133.16      121.57      8.94 o 
   3   8   9       90.39      113.79     11.21 o 
 -12   0  10       21.38        3.26      7.60 o 
 -10   0  10       47.27       92.94     14.72 o 
  -8   0  10     2167.84     2252.06     32.96 o 
  -6   0  10     1868.73     1813.80     27.11 o 
  -4   0  10       23.35       56.90      4.47 o 
  -2   0  10     3140.45     3268.28     42.92 o 
   0   0  10     8172.26     8151.07    119.56 o 
   2   0  10     2536.56     2324.86     41.86 o 
   4   0  10       44.48       51.76      7.79 o 
   6   0  10      615.82      620.91     30.33 o 
   8   0  10      505.85      499.69     29.83 o 
 -13   1  10      450.70      512.11     14.55 o 
 -12   1  10       10.34        8.31      5.53 o 
 -11   1  10      277.69      235.64      9.69 o 
 -10   1  10       62.02       46.43      5.53 o 
  -9   1  10       87.62       68.19      5.70 o 
  -8   1  10        0.12        0.09      2.85 o 
  -7   1  10      559.77      580.38     10.49 o 
  -6   1  10       95.14       78.00      3.90 o 
  -5   1  10     4870.75     4855.05     43.41 o 
  -4   1  10      978.60     1120.68     14.62 o 
  -3   1  10     1867.37     1858.88     21.14 o 
  -2   1  10      392.90      364.08      7.67 o 
  -1   1  10     1122.58     1105.58     15.62 o 
   0   1  10       59.69       70.24      4.92 o 
   1   1  10      869.69      800.49     14.93 o 
   2   1  10      178.03      168.69      6.32 o 
   3   1  10     2664.15     2632.61     29.56 o 
   4   1  10      337.68      352.38     10.07 o 
   5   1  10     1571.09     1524.25     34.95 o 
   6   1  10      177.90      208.14     14.46 o 
   7   1  10      299.76      263.18     16.26 o 
   8   1  10        0.17       -0.88      9.14 o 
   9   1  10       32.01       19.83     10.34 o 
 -13   2  10        0.85       -2.81      6.62 o 
 -12   2  10       25.01       18.56      6.76 o 
 -11   2  10      115.81      136.30      9.54 o 
 -10   2  10      110.52      147.06      9.23 o 
  -9   2  10      254.66      271.34      9.12 o 
  -8   2  10     1080.15     1036.90     19.21 o 
  -7   2  10      617.22      628.75     10.98 o 
  -6   2  10     1668.08     1774.14     20.88 o 
  -5   2  10      136.00      142.31      5.69 o 
  -4   2  10        2.39        6.94      2.71 o 
  -3   2  10       12.48        9.42      2.78 o 
  -2   2  10     2170.52     2014.04     22.83 o 
  -1   2  10     1183.51     1192.50     15.88 o 
   0   2  10     3503.29     3448.69     35.88 o 
   1   2  10     1458.87     1509.34     19.11 o 
   2   2  10     1243.65     1195.85     16.61 o 
   3   2  10      342.70      308.67      8.48 o 
   4   2  10       93.66      129.50      6.24 o 
   5   2  10       86.67       76.46      6.53 o 
   6   2  10      237.28      211.75     13.08 o 
   7   2  10      347.22      361.19     18.23 o 
   8   2  10      100.12      100.05     12.72 o 
 -13   3  10       23.79       12.09      9.05 o 
 -12   3  10      224.71      213.38     12.01 o 
 -11   3  10      217.93      199.55     11.08 o 
 -10   3  10       58.14       59.62      7.41 o 
  -9   3  10       14.20       17.73      5.53 o 
  -8   3  10       18.55       10.07      4.98 o 
  -7   3  10      171.47      175.01      9.48 o 
  -6   3  10      480.85      529.46     11.71 o 
  -5   3  10      503.43      494.19     11.07 o 
  -4   3  10     2338.24     2231.96     28.91 o 
  -3   3  10     1424.21     1357.33     20.00 o 
  -2   3  10     1787.28     1807.24     25.23 o 
  -1   3  10       11.66       16.84      3.94 o 
   0   3  10       65.50       80.17      5.56 o 
   1   3  10       93.98      105.44      5.30 o 
   2   3  10     1198.20     1193.18     16.81 o 
   3   3  10      891.86      789.25     16.72 o 
   4   3  10     1441.51     1541.96     20.70 o 
   5   3  10      173.74      141.51      7.91 o 
   6   3  10      572.27      527.64     13.82 o 
   7   3  10        1.04       -4.94      6.91 o 
   8   3  10       55.52       57.77      9.28 o 
 -12   4  10       13.79       15.39      9.92 o 
 -11   4  10       17.69       54.24     10.49 o 
 -10   4  10       27.28       15.81      8.56 o 
  -9   4  10     1288.38     1246.44     24.30 o 
  -8   4  10       60.47       58.08      6.86 o 
  -7   4  10      247.75      250.01      9.06 o 
  -6   4  10       50.83       52.43      5.23 o 
  -5   4  10      830.03      870.74     15.85 o 
  -4   4  10        7.23       -1.72      3.66 o 
  -3   4  10      438.42      404.63     10.46 o 
  -2   4  10       89.76      139.48      6.97 o 
  -1   4  10     2879.69     2879.25     43.61 o 
   0   4  10        2.87        4.06      4.08 o 
   1   4  10     1350.23     1318.57     20.90 o 
   2   4  10        1.49       -0.25      4.20 o 
   3   4  10     1098.45     1021.79     18.34 o 
   4   4  10        0.29        0.10      4.71 o 
   5   4  10      151.19      161.87     10.44 o 
   6   4  10       25.53       28.71      7.46 o 
   7   4  10      215.49      279.04     17.91 o 
 -11   5  10        6.15        8.15      8.34 o 
 -10   5  10      444.30      427.47     14.60 o 
  -9   5  10        0.14       -6.40      5.64 o 
  -8   5  10       20.14       12.13      5.77 o 
  -7   5  10        1.00        0.00      4.31 o 
  -6   5  10     1029.88      999.02     17.94 o 
  -5   5  10        0.10       -3.12      4.13 o 
  -4   5  10     2462.71     2398.97     32.15 o 
  -3   5  10        1.88        0.34      4.24 o 
  -2   5  10     1462.01     1461.60     22.75 o 
  -1   5  10       24.80       21.69      5.00 o 
   0   5  10       40.06       28.34      5.10 o 
   1   5  10       90.92       91.53      6.71 o 
   2   5  10     1088.92     1107.04     25.87 o 
   3   5  10        1.12       11.62      5.23 o 
   4   5  10      799.63      821.31     20.61 o 
   5   5  10       23.44       37.00      8.18 o 
   6   5  10      296.50      294.80     14.20 o 
 -10   6  10       28.42       35.29      7.77 o 
  -9   6  10      302.24      310.30     13.36 o 
  -8   6  10       38.69       41.30      7.43 o 
  -7   6  10      571.30      534.11     19.61 o 
  -6   6  10       61.65       50.34      6.34 o 
  -5   6  10      326.19      325.77     10.83 o 
  -4   6  10       26.58       38.37      5.69 o 
  -3   6  10      317.70      270.16     10.00 o 
  -2   6  10       82.67       96.45      7.03 o 
  -1   6  10     1430.42     1386.21     22.84 o 
   0   6  10      173.84      181.42      9.00 o 
   1   6  10     1015.75      968.06     20.03 o 
   2   6  10      352.83      391.63     12.33 o 
   3   6  10       93.23      109.33      8.07 o 
   4   6  10      103.67      122.85     10.50 o 
   5   6  10      123.43      141.08     11.32 o 
  -8   7  10       22.35       17.01      9.32 o 
  -7   7  10        1.28       -0.34      6.39 o 
  -6   7  10      256.99      259.35     10.66 o 
  -5   7  10      393.69      354.92     11.85 o 
  -4   7  10      733.23      691.33     15.89 o 
  -3   7  10      282.98      308.39     11.18 o 
  -2   7  10      277.84      314.63     11.31 o 
  -1   7  10      205.18      219.06     10.24 o 
   0   7  10       95.14       84.75      7.63 o 
   1   7  10        0.95       -4.41      5.32 o 
   2   7  10      245.51      231.79     10.66 o 
   3   7  10      205.76      237.72     11.11 o 
   4   7  10      307.17      276.28     14.62 o 
  -6   8  10       75.01       75.74      8.25 o 
  -5   8  10        0.44       -3.16      6.09 o 
  -4   8  10        0.30        3.94      5.61 o 
  -3   8  10       15.11       10.59      6.12 o 
  -2   8  10      325.40      308.77     11.95 o 
  -1   8  10      273.67      276.28     11.73 o 
   0   8  10      357.32      384.36     13.23 o 
   1   8  10      203.64      200.49     10.74 o 
 -13   0  11      146.13      147.13     12.92 o 
 -11   0  11      884.47      836.63     23.90 o 
  -9   0  11       60.16       28.27      7.07 o 
  -7   0  11      785.50      711.74     22.10 o 
  -5   0  11     6409.52     6552.06     81.23 o 
  -3   0  11     7591.05     7708.33    113.58 o 
  -1   0  11       28.69       35.49      6.13 o 
   1   0  11      875.86      931.99     22.75 o 
   3   0  11     2967.05     2692.19     48.29 o 
   5   0  11      294.14      307.72     14.75 o 
   7   0  11       15.29       35.85     15.46 o 
 -13   1  11        1.17       -3.57      7.35 o 
 -12   1  11      350.03      423.50     12.78 o 
 -11   1  11        3.26        2.06      5.03 o 
 -10   1  11      675.26      675.39     14.58 o 
  -9   1  11      376.32      425.14      9.74 o 
  -8   1  11     1424.00     1440.42     17.13 o 
  -7   1  11      174.89      158.41      5.77 o 
  -6   1  11      492.22      519.02     10.81 o 
  -5   1  11      209.53      181.32      8.18 o 
  -4   1  11      397.35      379.66      8.22 o 
  -3   1  11      111.78       86.34      4.55 o 
  -2   1  11     1652.59     1538.05     18.94 o 
  -1   1  11     1140.16     1217.12     22.75 o 
   0   1  11     3930.03     3905.11     44.80 o 
   1   1  11      146.25      151.10      7.20 o 
   2   1  11      541.97      539.33     12.32 o 
   3   1  11        9.41       -2.57      4.21 o 
   4   1  11       35.05       60.26      6.91 o 
   5   1  11       81.81      104.28      8.60 o 
   6   1  11      602.87      610.10     21.78 o 
   7   1  11       11.84       20.97      9.94 o 
   8   1  11      297.18      315.45     18.11 o 
 -13   2  11       98.40      113.16     10.14 o 
 -12   2  11      174.49      168.63     13.00 o 
 -11   2  11      215.23      180.22     10.82 o 
 -10   2  11       24.79       23.30      6.33 o 
  -9   2  11      101.72       96.13      7.45 o 
  -8   2  11       78.00       97.20      6.11 o 
  -7   2  11      614.99      675.12     13.41 o 
  -6   2  11     1349.68     1285.42     28.78 o 
  -5   2  11     3521.75     3452.83     36.01 o 
  -4   2  11      972.76     1019.06     14.82 o 
  -3   2  11     2133.90     2201.49     24.94 o 
  -2   2  11      865.14      898.22     13.45 o 
  -1   2  11      105.88       97.78      5.10 o 
   0   2  11       11.57       18.44      3.69 o 
   1   2  11     1316.76     1178.00     16.65 o 
   2   2  11      481.37      480.15     10.41 o 
   3   2  11     1380.89     1333.25     18.66 o 
   4   2  11      325.85      345.57     10.55 o 
   5   2  11      502.82      439.19     16.79 o 
   6   2  11       83.81       91.24     14.49 o 
   7   2  11        3.32        1.74     10.17 o 
   8   2  11        7.54       18.66     13.23 o 
 -12   3  11       20.82       31.19      9.98 o 
 -11   3  11      130.17      173.23     13.57 o 
 -10   3  11      425.52      439.85     18.33 o 
  -9   3  11     1171.53     1134.22     27.28 o 
  -8   3  11      126.08       92.30      7.57 o 
  -7   3  11     2208.84     2239.09     29.96 o 
  -6   3  11       70.28       94.90      6.12 o 
  -5   3  11       37.65       39.61      4.89 o 
  -4   3  11      447.19      432.80     12.41 o 
  -3   3  11      930.40      947.45     16.34 o 
  -2   3  11     1516.07     1496.49     22.15 o 
  -1   3  11     3461.68     3236.79     39.52 o 
   0   3  11      230.81      195.96      8.52 o 
   1   3  11      901.42      947.43     23.51 o 
   2   3  11      248.11      234.88     13.88 o 
   3   3  11       18.60       32.09      4.84 o 
   4   3  11      303.92      281.08      8.97 o 
   5   3  11       44.80       67.90      6.92 o 
   6   3  11      152.47      131.97     10.58 o 
   7   3  11      271.92      315.35     17.60 o 
 -12   4  11      113.33      109.22     13.09 o 
 -11   4  11       61.19       45.95     12.88 o 
 -10   4  11      167.77      141.93     23.69 o 
  -9   4  11       25.88       30.79      7.29 o 
  -8   4  11      601.41      595.65     16.16 o 
  -7   4  11      132.20      132.12      7.32 o 
  -6   4  11      938.61      942.32     17.09 o 
  -5   4  11      210.58      239.51      9.21 o 
  -4   4  11     2652.88     2654.68     46.32 o 
  -3   4  11       14.27        3.78      6.10 o 
  -2   4  11      729.48      771.63     15.18 o 
  -1   4  11      151.87      122.71      7.01 o 
   0   4  11      111.91      102.00      7.78 o 
   1   4  11      240.20      247.01      9.24 o 
   2   4  11      824.15      882.56     17.10 o 
   3   4  11      145.10      134.44     10.03 o 
   4   4  11     1210.07     1274.34     57.96 o 
   5   4  11        0.20       -5.65      6.55 o 
   6   4  11      115.35      121.35     13.32 o 
 -11   5  11      223.82      280.66     21.03 o 
 -10   5  11        5.31        3.71      6.41 o 
  -9   5  11      542.85      563.39     16.66 o 
  -8   5  11       24.24       22.44      6.51 o 
  -7   5  11      701.05      690.95     15.20 o 
  -6   5  11      128.57      134.98      7.70 o 
  -5   5  11        7.82       17.02      4.94 o 
  -4   5  11       34.65       23.50      5.25 o 
  -3   5  11     1069.19      961.39     17.84 o 
  -2   5  11        1.48        1.43      4.63 o 
  -1   5  11     1847.61     1848.96     27.34 o 
   0   5  11       22.92       22.69      5.46 o 
   1   5  11     1500.71     1436.83     28.68 o 
   2   5  11      216.79      218.94      9.88 o 
   3   5  11        0.50       -4.65      5.01 o 
   4   5  11       38.99       36.78      8.17 o 
   5   5  11      249.59      264.80     13.70 o 
   6   5  11        1.23        1.71      7.38 o 
 -10   6  11       28.25       22.78      7.43 o 
  -9   6  11       15.25       16.62      6.95 o 
  -8   6  11       95.08       93.92     11.00 o 
  -7   6  11       55.25       66.20      8.08 o 
  -6   6  11      668.90      609.58     14.74 o 
  -5   6  11      200.98      195.20      9.32 o 
  -4   6  11      831.50      836.00     17.20 o 
  -3   6  11      312.24      300.44     16.10 o 
  -2   6  11      355.16      349.81     11.48 o 
  -1   6  11       30.43       44.58      6.35 o 
   0   6  11      223.34      216.37      9.98 o 
   1   6  11        1.16        2.18      5.35 o 
   2   6  11      776.69      750.71     16.97 o 
   3   6  11       96.58      135.05      8.85 o 
   4   6  11      416.37      430.52     16.86 o 
  -8   7  11      161.74      180.24     11.74 o 
  -7   7  11       46.75       49.21      8.33 o 
  -6   7  11      239.58      244.28     10.72 o 
  -5   7  11       14.29       14.21      5.91 o 
  -4   7  11       43.04       32.97      6.40 o 
  -3   7  11      359.21      325.70     11.75 o 
  -2   7  11      268.49      287.73     11.33 o 
  -1   7  11      496.05      461.12     14.53 o 
   0   7  11      482.69      468.96     13.90 o 
   1   7  11       78.98       87.53      8.07 o 
   2   7  11      243.12      265.66     11.52 o 
   3   7  11        0.93       -3.61      7.57 o 
  -5   8  11      306.55      282.78     11.92 o 
  -4   8  11       48.53       37.27      7.11 o 
  -3   8  11      267.96      268.24     11.69 o 
  -2   8  11        0.37       -0.58      6.73 o 
  -1   8  11        1.96       -5.68      6.14 o 
 -12   0  12       38.34       58.21     11.49 o 
 -10   0  12     1111.75     1131.30     27.83 o 
  -8   0  12      945.81     1005.16     19.49 o 
  -6   0  12       37.92       43.10     13.55 o 
  -4   0  12     2741.90     2686.58     46.55 o 
  -2   0  12     7158.73     6945.52    104.73 o 
   0   0  12     1031.31     1047.38     24.86 o 
   2   0  12        8.24       11.12      6.73 o 
   4   0  12      452.66      513.45     18.16 o 
   6   0  12      640.52      673.06     33.96 o 
 -13   1  12      103.25      116.15     11.55 o 
 -12   1  12        0.62       -0.23      6.35 o 
 -11   1  12       48.12       72.56      7.95 o 
 -10   1  12        0.33       -7.70      5.13 o 
  -9   1  12      279.26      322.06     10.05 o 
  -8   1  12       79.38       76.61      6.94 o 
  -7   1  12     1224.24     1199.64     19.19 o 
  -6   1  12      876.69      944.03     14.23 o 
  -5   1  12      924.22      966.51     14.28 o 
  -4   1  12        1.96        6.40      3.68 o 
  -3   1  12      159.26      203.08      8.05 o 
  -2   1  12        1.62       -2.24      4.16 o 
  -1   1  12       97.31      108.95      7.60 o 
   0   1  12      151.91      145.06     12.51 o 
   1   1  12     1628.51     1569.68     23.23 o 
   2   1  12      261.44      290.27      9.93 o 
   3   1  12     1209.64     1175.13     19.86 o 
   4   1  12       59.49       63.00      6.50 o 
   5   1  12      429.88      427.02     14.70 o 
   6   1  12       38.80       36.43     10.97 o 
   7   1  12        0.95       13.53     10.22 o 
 -12   2  12       45.15       50.91     10.25 o 
 -11   2  12       62.06       82.33     11.16 o 
 -10   2  12      690.57      728.08     30.06 o 
  -9   2  12      196.55      211.57     10.64 o 
  -8   2  12      427.46      403.50     16.26 o 
  -7   2  12        0.70        8.19      5.46 o 
  -6   2  12        3.35        6.60      4.00 o 
  -5   2  12      128.87      140.94     11.22 o 
  -4   2  12     1243.69     1163.46     18.56 o 
  -3   2  12      827.13      778.88     20.73 o 
  -2   2  12     3245.51     3247.31     34.90 o 
  -1   2  12     1448.41     1523.01     32.09 o 
   0   2  12      696.77      730.36     12.83 o 
   1   2  12      370.02      398.16     10.93 o 
   2   2  12        0.73       -2.51      6.17 o 
   3   2  12        4.44       -6.50      4.34 o 
   4   2  12      273.98      262.19      9.96 o 
   5   2  12      309.24      342.25     13.63 o 
   6   2  12      201.42      211.33     15.39 o 
   7   2  12      153.26      168.24     15.28 o 
 -12   3  12       32.67       28.41      9.91 o 
 -11   3  12       35.91       16.63      9.25 o 
 -10   3  12       17.85        4.11      8.19 o 
  -9   3  12      138.14      135.72      9.20 o 
  -8   3  12      344.68      420.90     13.68 o 
  -7   3  12       62.17       85.33      6.43 o 
  -6   3  12     2121.80     1984.23     27.85 o 
  -5   3  12      513.74      497.37     12.11 o 
  -4   3  12      829.44      897.44     19.00 o 
  -3   3  12      210.76      208.61      8.53 o 
  -2   3  12       37.24       63.45      5.61 o 
  -1   3  12      195.94      162.82      7.87 o 
   0   3  12     1279.62     1263.14     28.83 o 
   1   3  12      241.17      224.15      8.87 o 
   2   3  12     1478.86     1476.76     25.95 o 
   3   3  12      393.56      377.51     11.67 o 
   4   3  12      327.27      345.35     13.00 o 
   5   3  12       10.29       -0.80      8.60 o 
   6   3  12       26.47       25.90     17.00 o 
 -11   4  12      248.81      257.44     16.55 o 
 -10   4  12       32.61       40.31      7.36 o 
  -9   4  12      287.00      306.93     12.85 o 
  -8   4  12      130.86      114.74      8.82 o 
  -7   4  12       68.93       76.26      6.59 o 
  -6   4  12      128.03      135.97     10.34 o 
  -5   4  12      145.05      116.51      7.11 o 
  -4   4  12      261.58      252.66     15.52 o 
  -3   4  12     1660.73     1634.91     24.68 o 
  -2   4  12      102.77      106.10      7.67 o 
  -1   4  12     1486.66     1478.12     26.46 o 
   0   4  12      268.69      226.61      9.34 o 
   1   4  12      745.62      747.60     17.01 o 
   2   4  12       38.52       22.36      5.65 o 
   3   4  12       32.50       43.14      6.44 o 
   4   4  12      213.87      207.36     12.34 o 
   5   4  12      288.71      320.83     15.33 o 
   6   4  12       39.79       16.62     11.41 o 
 -10   5  12        9.41       12.55      7.02 o 
  -9   5  12       18.77       18.06      6.83 o 
  -8   5  12      250.46      245.01     16.65 o 
  -7   5  12        0.60       -4.75      4.87 o 
  -6   5  12     1177.50     1240.10     21.55 o 
  -5   5  12       21.33       25.42      5.60 o 
  -4   5  12      673.17      624.33     14.70 o 
  -3   5  12        9.88       12.28      5.21 o 
  -2   5  12        7.69        0.29      4.70 o 
  -1   5  12       16.75        6.57      5.16 o 
   0   5  12      324.02      289.06     10.71 o 
   1   5  12        0.20       -3.31      4.99 o 
   2   5  12      970.88     1016.81     19.73 o 
   3   5  12       30.40       48.92      7.79 o 
   4   5  12      237.21      232.35     13.21 o 
   5   5  12       42.78       43.11     13.02 o 
  -9   6  12      238.04      232.95     26.75 o 
  -8   6  12        0.24       -8.39      6.17 o 
  -7   6  12      130.70      124.05      8.39 o 
  -6   6  12       21.65       21.89      6.92 o 
  -5   6  12      172.94      156.44      8.83 o 
  -4   6  12       50.88       46.19      6.58 o 
  -3   6  12      530.03      527.24     14.06 o 
  -2   6  12       99.83      100.78      7.79 o 
  -1   6  12      824.21      840.61     17.93 o 
   0   6  12      156.32      179.97      9.48 o 
   1   6  12      165.18      179.30     11.39 o 
   2   6  12      111.95      119.81      8.80 o 
   3   6  12       59.67       68.98      9.56 o 
  -7   7  12      169.25      190.50     11.99 o 
  -6   7  12      245.78      238.55     10.98 o 
  -5   7  12      306.58      297.66     11.83 o 
  -4   7  12      180.54      192.99     10.07 o 
  -3   7  12      174.11      181.82      9.93 o 
  -2   7  12        0.68       -0.38      5.74 o 
  -1   7  12        9.50        1.20      5.99 o 
   0   7  12      188.49      186.94     14.72 o 
   1   7  12      149.54      177.58     11.00 o 
 -11   0  13      107.72       76.60     10.00 o 
  -9   0  13      350.83      407.16     22.67 o 
  -7   0  13     2023.75     1984.72     38.02 o 
  -5   0  13     1004.40     1038.40     24.59 o 
  -3   0  13      227.86      259.18     12.86 o 
  -1   0  13     1195.36     1190.02     27.40 o 
   1   0  13     1218.12     1318.79     30.28 o 
   3   0  13      294.07      262.28     16.03 o 
   5   0  13       18.48       17.45     13.97 o 
 -12   1  13       64.71       86.76     11.25 o 
 -11   1  13       41.66       30.89      8.60 o 
 -10   1  13      214.55      219.29     14.29 o 
  -9   1  13       81.55      107.32      8.13 o 
  -8   1  13      203.88      196.69      8.56 o 
  -7   1  13       79.46       72.87      5.22 o 
  -6   1  13        1.47        7.36      4.46 o 
  -5   1  13       18.91        5.11      4.11 o 
  -4   1  13      255.13      248.94      8.84 o 
  -3   1  13      213.37      219.89      8.80 o 
  -2   1  13     1822.77     1814.19     25.46 o 
  -1   1  13      142.63      139.75      7.32 o 
   0   1  13      745.54      739.73     14.99 o 
   1   1  13        4.96        3.71      4.81 o 
   2   1  13        0.77       -0.14      4.80 o 
   3   1  13        9.59        8.60      5.18 o 
   4   1  13      372.06      410.75     12.33 o 
   5   1  13       20.00       31.22      7.60 o 
   6   1  13      385.65      407.06     20.09 o 
 -12   2  13        0.15       -2.02      8.46 o 
 -11   2  13       62.41       45.95     10.41 o 
 -10   2  13        4.06        3.63      8.35 o 
  -9   2  13      249.39      254.04     12.05 o 
  -8   2  13      142.59      157.54      8.94 o 
  -7   2  13     1123.80     1174.95     21.51 o 
  -6   2  13       64.45       92.50      6.40 o 
  -5   2  13      896.08      905.61     16.44 o 
  -4   2  13      821.67      850.37     15.84 o 
  -3   2  13        2.01        2.28      4.94 o 
  -2   2  13       81.22       98.48     11.55 o 
  -1   2  13      923.28      867.90     19.07 o 
   0   2  13      161.96      185.79      8.72 o 
   1   2  13      862.48      872.27     19.08 o 
   2   2  13      339.39      362.92     13.87 o 
   3   2  13      237.86      236.49      9.91 o 
   4   2  13      302.68      306.86     11.07 o 
   5   2  13        2.67        1.24      8.56 o 
   6   2  13        3.34      -13.44      8.96 o 
 -11   3  13      108.14      126.31     12.95 o 
 -10   3  13        7.20        3.45      8.31 o 
  -9   3  13      322.46      315.86     12.76 o 
  -8   3  13       42.06       34.24      5.79 o 
  -7   3  13      115.16      121.93      7.40 o 
  -6   3  13       72.02       71.80      6.38 o 
  -5   3  13      273.48      277.60      9.75 o 
  -4   3  13      304.79      274.82      9.56 o 
  -3   3  13      526.55      489.92     13.49 o 
  -2   3  13      129.10      117.29      6.92 o 
  -1   3  13      634.57      647.90     14.17 o 
   0   3  13      245.69      237.70      9.43 o 
   1   3  13      117.27      145.35      9.62 o 
   2   3  13       68.12       71.01     10.70 o 
   3   3  13       26.64       47.22      7.43 o 
   4   3  13       91.97       69.47     10.69 o 
   5   3  13      224.45      232.78     15.81 o 
 -11   4  13       17.34       25.53     10.55 o 
 -10   4  13       76.91       86.02      8.94 o 
  -9   4  13       48.46       28.01      7.28 o 
  -8   4  13       70.97       85.96      8.53 o 
  -7   4  13        7.22       -0.04      5.04 o 
  -6   4  13      989.15     1003.16     18.87 o 
  -5   4  13       79.74       82.08      6.78 o 
  -4   4  13      416.29      468.17     12.61 o 
  -3   4  13      117.33      119.20      8.17 o 
  -2   4  13       22.11       25.94      5.39 o 
  -1   4  13      134.39      141.73      8.01 o 
   0   4  13      264.46      282.76     10.49 o 
   1   4  13      174.63      133.20      8.33 o 
   2   4  13     1144.05     1167.17     24.05 o 
   3   4  13       26.07       16.11      6.05 o 
   4   4  13      180.57      180.15     21.21 o 
   5   4  13       26.92       20.65     27.25 o 
 -10   5  13        1.25       -5.08      6.56 o 
  -9   5  13      167.43      163.73     12.49 o 
  -8   5  13       51.37       44.69      7.95 o 
  -7   5  13       59.61       68.01      8.17 o 
  -6   5  13       14.40       23.31      5.92 o 
  -5   5  13      414.32      357.64     11.72 o 
  -4   5  13        0.44        2.39      5.20 o 
  -3   5  13     1135.66     1084.96     20.12 o 
  -2   5  13        1.48      -10.74      7.63 o 
  -1   5  13      531.98      554.23     14.37 o 
   0   5  13      127.73      146.18      8.73 o 
   1   5  13        8.49       10.48      5.77 o 
   2   5  13        5.25       -0.28      6.61 o 
   3   5  13      323.35      327.34     12.38 o 
  -8   6  13      250.75      247.96     13.16 o 
  -7   6  13        1.19        2.43      5.74 o 
  -6   6  13      374.74      375.33     12.66 o 
  -5   6  13      145.95      150.66      9.02 o 
  -4   6  13      111.51      132.11      8.64 o 
  -3   6  13       62.93       63.74      7.28 o 
  -2   6  13      147.95      132.06      9.00 o 
  -1   6  13        9.84        2.03      5.69 o 
   0   6  13      473.91      432.05     25.15 o 
   1   6  13        2.16        0.33      5.93 o 
   2   6  13      320.17      315.52     12.56 o 
  -5   7  13      135.46      131.55      9.15 o 
  -4   7  13       57.36       61.29      7.80 o 
  -3   7  13      309.82      254.44     13.97 o 
  -2   7  13      270.92      285.53     12.08 o 
  -1   7  13      106.37      113.28      9.05 o 
 -10   0  14      370.09      397.21     24.51 o 
  -8   0  14       88.87       97.85      9.77 o 
  -6   0  14     1245.65     1172.09     27.26 o 
  -4   0  14     2687.99     2585.00     47.19 o 
  -2   0  14      826.61      872.61     23.12 o 
   0   0  14      116.47      122.87     13.18 o 
   2   0  14      303.96      279.86     14.64 o 
   4   0  14      357.00      395.71     17.77 o 
 -12   1  14        0.19       -4.13      8.61 o 
 -11   1  14        5.56       13.28     12.73 o 
 -10   1  14       10.82        7.46     11.88 o 
  -9   1  14      187.33      181.09     12.38 o 
  -8   1  14      139.92      159.70      9.30 o 
  -7   1  14      906.42      903.18     19.57 o 
  -6   1  14      142.46      145.07     14.77 o 
  -5   1  14      735.72      756.66     15.06 o 
  -4   1  14        9.62        4.85      4.90 o 
  -3   1  14       70.06       96.27      6.75 o 
  -2   1  14       10.90        3.98      4.68 o 
  -1   1  14     1033.82      940.00     17.39 o 
   0   1  14      211.78      238.99     15.60 o 
   1   1  14     1583.07     1557.22     24.43 o 
   2   1  14       73.80       81.36      7.27 o 
   3   1  14      533.74      515.76     13.78 o 
   4   1  14       40.84       21.13      6.19 o 
   5   1  14        0.25        4.08     10.12 o 
 -11   2  14       94.31      106.41     12.22 o 
 -10   2  14      330.00      308.67     16.60 o 
  -9   2  14       35.52       26.53      7.91 o 
  -8   2  14        0.14        4.23      5.91 o 
  -7   2  14       22.02       18.50      5.18 o 
  -6   2  14      191.06      173.33      9.81 o 
  -5   2  14      172.82      178.01      9.81 o 
  -4   2  14     1059.28     1047.31     21.58 o 
  -3   2  14     1496.52     1481.25     26.87 o 
  -2   2  14      926.42      874.23     19.78 o 
  -1   2  14      147.79      146.00      9.29 o 
   0   2  14        2.73       10.84      6.15 o 
   1   2  14       32.22       27.45      7.95 o 
   2   2  14       98.14      114.71      9.21 o 
   3   2  14      169.51      183.05     11.06 o 
   4   2  14      253.29      244.13     12.72 o 
   5   2  14      181.12      217.26     12.70 o 
 -11   3  14       38.44       41.97     10.89 o 
 -10   3  14      106.61      108.09      9.45 o 
  -9   3  14        1.74       -4.91      5.98 o 
  -8   3  14      806.06      822.33     17.21 o 
  -7   3  14      400.19      385.04     11.96 o 
  -6   3  14      463.28      496.31     13.02 o 
  -5   3  14       89.88      100.09      8.15 o 
  -4   3  14       80.12       99.38      7.12 o 
  -3   3  14        5.92        3.43      5.54 o 
  -2   3  14      474.97      430.25     14.02 o 
  -1   3  14       26.24       19.15      6.25 o 
   0   3  14      668.88      675.59     21.25 o 
   1   3  14      492.65      436.57     14.80 o 
   2   3  14      226.73      236.04     12.68 o 
   3   3  14        9.34        2.42      6.47 o 
   4   3  14       82.25       88.19     14.02 o 
 -10   4  14        3.39       -1.16      6.69 o 
  -9   4  14       56.14       54.18      8.25 o 
  -8   4  14        6.12        6.54      6.46 o 
  -7   4  14        0.53        0.42      5.36 o 
  -6   4  14       56.87       59.79      6.75 o 
  -5   4  14      466.18      472.58     13.03 o 
  -4   4  14       40.89       29.72      6.00 o 
  -3   4  14     1112.08     1124.69     20.49 o 
  -2   4  14        0.11        1.31      6.63 o 
  -1   4  14      726.61      784.16     16.90 o 
   0   4  14       25.23       29.32      7.04 o 
   1   4  14        1.43       12.18      6.75 o 
   2   4  14       97.27       88.68      9.20 o 
   3   4  14      154.15      170.30     11.15 o 
  -9   5  14       13.59       12.61      7.29 o 
  -8   5  14      222.49      232.90     12.94 o 
  -7   5  14       65.99       66.37      7.46 o 
  -6   5  14      733.43      757.13     17.16 o 
  -5   5  14       10.19       11.65      9.22 o 
  -4   5  14       64.48       68.52      7.18 o 
  -3   5  14       18.29       12.69      5.89 o 
  -2   5  14       73.28       44.39      6.64 o 
  -1   5  14        3.99       -1.66      5.60 o 
   0   5  14      551.02      523.09     14.53 o 
   1   5  14       81.28      106.36      8.62 o 
   2   5  14      461.24      501.76     14.79 o 
  -7   6  14        6.87        7.04      6.43 o 
  -6   6  14        5.59        0.29      6.00 o 
  -5   6  14      169.99      171.07      9.73 o 
  -4   6  14      102.49       85.64      8.11 o 
  -3   6  14      471.93      459.00     14.10 o 
  -2   6  14      162.41      179.96     10.06 o 
  -1   6  14      123.32      136.08     14.58 o 
   0   6  14      106.11      122.11      9.14 o 
  -9   0  15      586.82      584.09     19.72 o 
  -7   0  15      327.65      409.50     16.52 o 
  -5   0  15      121.11      145.04     13.08 o 
  -3   0  15      328.33      277.82     14.66 o 
  -1   0  15      584.74      558.06     19.67 o 
   1   0  15      313.07      364.21     16.94 o 
   3   0  15      100.33       89.49     11.66 o 
 -11   1  15       18.01       28.49     13.77 o 
  -9   1  15       22.12       16.12      8.09 o 
  -8   1  15        4.54        3.36      5.84 o 
  -7   1  15       88.10       86.52      8.11 o 
  -6   1  15      379.23      376.25     13.28 o 
  -5   1  15       44.02       60.58      7.30 o 
  -4   1  15      938.09      932.81     20.54 o 
  -3   1  15       26.05       28.79      5.78 o 
  -2   1  15      596.14      607.56     14.25 o 
  -1   1  15       28.30       25.70      5.71 o 
   0   1  15        0.33        4.13      7.99 o 
   1   1  15       18.39       19.39      6.01 o 
   2   1  15      348.02      353.44     12.15 o 
   3   1  15        0.26        5.42      5.94 o 
   4   1  15      368.87      404.29     14.99 o 
 -10   2  15      116.51      129.37     18.25 o 
  -9   2  15      283.63      327.10     19.96 o 
  -8   2  15      153.56      182.33     10.46 o 
  -7   2  15      266.99      262.83     12.72 o 
  -6   2  15      144.06      161.79     12.13 o 
  -5   2  15        8.53       17.87      6.24 o 
  -4   2  15      138.04      156.03      9.84 o 
  -3   2  15      363.13      345.34     13.18 o 
  -2   2  15      471.96      434.13     17.49 o 
  -1   2  15      276.42      303.12     12.73 o 
   0   2  15      163.12      195.14     11.00 o 
   1   2  15      240.25      228.34     12.04 o 
   2   2  15      175.84      195.78     11.58 o 
   3   2  15       20.31       22.52      7.46 o 
 -10   3  15        2.92       -2.91      6.59 o 
  -9   3  15       42.55       33.58      7.51 o 
  -8   3  15        0.60        1.93      5.31 o 
  -7   3  15      131.75      123.49      9.40 o 
  -6   3  15      254.44      239.90     12.03 o 
  -5   3  15      465.71      456.84     14.92 o 
  -4   3  15      329.08      309.40     12.87 o 
  -3   3  15      369.72      383.55     17.76 o 
  -2   3  15      102.07       99.78      9.00 o 
  -1   3  15       81.62      106.02     13.86 o 
   0   3  15        2.44       -0.48      6.32 o 
   1   3  15       57.56       65.53      9.93 o 
   2   3  15      226.96      203.39     12.03 o 
   3   3  15      177.56      200.52     13.28 o 
  -9   4  15        0.64       -7.17      6.67 o 
  -8   4  15      325.91      340.46     12.36 o 
  -7   4  15      132.17      124.13      8.51 o 
  -6   4  15      225.72      248.65     10.96 o 
  -5   4  15        3.11       -2.05      5.18 o 
  -4   4  15        8.98       -0.33      5.38 o 
  -3   4  15       36.30       43.47      7.63 o 
  -2   4  15      239.66      246.84     12.50 o 
  -1   4  15      281.13      245.09     12.47 o 
   0   4  15      737.29      772.01     20.39 o 
   1   4  15       38.55       21.96      7.57 o 
   2   4  15      164.44      163.25     11.46 o 
  -7   5  15      136.18      128.49      9.06 o 
  -6   5  15        0.06       -6.89      5.67 o 
  -5   5  15      432.37      428.77     21.43 o 
  -4   5  15       14.16        3.73      5.81 o 
  -3   5  15      460.54      501.30     14.47 o 
  -2   5  15       13.44       22.38      6.49 o 
  -1   5  15       22.06       15.85      6.52 o 
   0   5  15       24.42       26.60      7.98 o 
  -8   0  16      287.18      308.47     27.99 o 
  -6   0  16      278.10      304.19     15.40 o 
  -4   0  16      680.67      683.75     21.88 o 
  -2   0  16       77.38       94.82     11.00 o 
   0   0  16       17.24       23.73      9.07 o 
   2   0  16      163.86      162.77     13.79 o 
 -10   1  16       23.85       34.95     14.07 o 
  -9   1  16      208.22      245.19     12.15 o 
  -8   1  16       22.96       11.44      9.29 o 
  -7   1  16      206.88      237.18     11.96 o 
  -6   1  16        8.54        9.05      6.37 o 
  -5   1  16        0.27       -1.83      5.79 o 
  -4   1  16        9.13        0.47      6.08 o 
  -3   1  16      540.50      512.99     16.03 o 
  -2   1  16       52.08       51.60      7.63 o 
  -1   1  16      677.14      675.13     18.32 o 
   0   1  16       72.38       82.47      8.83 o 
   1   1  16      264.99      285.63     11.56 o 
   2   1  16       38.02       31.15      6.92 o 
 -10   2  16        3.36       -2.85      8.21 o 
  -9   2  16        1.53       -1.30      8.43 o 
  -8   2  16       33.32       36.16      7.47 o 
  -7   2  16       36.08       38.23      7.85 o 
  -6   2  16      306.54      332.91     13.43 o 
  -5   2  16      289.40      276.95     12.64 o 
  -4   2  16      521.10      525.13     16.32 o 
  -3   2  16      316.32      325.67     13.37 o 
  -2   2  16       15.63       10.10      9.51 o 
  -1   2  16       11.42        8.84      6.57 o 
   0   2  16       46.45       33.82      7.82 o 
   1   2  16       44.87       51.01      8.47 o 
   2   2  16      141.35      162.04     11.34 o 
  -9   3  16       86.43       76.62     11.35 o 
  -8   3  16      133.55      152.57     10.66 o 
  -7   3  16       19.45       22.20      7.10 o 
  -6   3  16       29.72       37.06      7.75 o 
  -5   3  16       27.79       25.30      7.26 o 
  -4   3  16       24.46       26.18      7.33 o 
  -3   3  16       23.13       18.69      7.19 o 
  -2   3  16      174.85      153.00     10.66 o 
  -1   3  16      242.71      230.26     12.14 o 
   0   3  16      340.17      350.04     14.45 o 
   1   3  16       16.92        8.54      7.27 o 
  -7   4  16      146.24      160.32     11.14 o 
  -6   4  16       71.61       48.57      8.27 o 
  -5   4  16      383.02      406.26     15.25 o 
  -4   4  16        0.66        3.14      6.71 o 
  -3   4  16      343.38      360.08     14.73 o 
  -2   4  16        0.28       -9.82      6.55 o 
  -1   4  16       26.64       48.55      8.35 o 
   0   4  16       30.52       21.66      7.90 o 
  -5   5  16        9.11        1.62      6.14 o 
  -4   5  16       66.56       53.01      8.77 o 
  -3   5  16       15.07        9.34      7.61 o 
  -9   0  17      277.83      268.74     22.77 o 
  -7   0  17       63.94       87.11     15.21 o 
  -5   0  17        0.64      -10.57      7.05 o 
  -3   0  17      593.65      579.16     33.96 o 
  -1   0  17      311.65      334.81     17.65 o 
   1   0  17       90.94      105.20     12.83 o 
  -9   1  17        8.09        4.86      6.99 o 
  -8   1  17       73.85       78.95      8.86 o 
  -7   1  17        2.47       -3.62      6.26 o 
  -6   1  17      296.11      309.56     13.60 o 
  -5   1  17       13.80        6.25      6.87 o 
  -4   1  17      217.05      245.44     12.61 o 
  -3   1  17       62.20       58.88      8.37 o 
  -2   1  17        2.19       -3.99      6.20 o 
  -1   1  17        5.75        4.45      6.83 o 
   0   1  17      189.73      200.24     17.30 o 
   1   1  17        0.50        0.50      6.97 o 
  -8   2  17       76.10       98.75     16.71 o 
  -7   2  17       65.89       51.19      8.11 o 
  -6   2  17       54.18       63.40      8.64 o 
  -5   2  17       24.02       14.48      7.14 o 
  -4   2  17      193.70      168.17     11.34 o 
  -3   2  17      211.78      201.26     14.56 o 
  -2   2  17       55.01       55.51      8.44 o 
  -1   2  17      257.38      263.65     13.26 o 
   0   2  17      112.65      139.55     10.98 o 
  -7   3  17      122.13      119.65     10.29 o 
  -6   3  17       16.18        4.94      6.96 o 
  -5   3  17      179.57      195.54     11.81 o 
  -4   3  17       11.03        1.31      7.48 o 
  -3   3  17       17.93       24.54      8.77 o 
  -2   3  17        0.17       -7.60      6.69 o 
  -1   3  17        0.35       -6.30      6.99 o 
  -4   4  17       58.00       51.55      8.87 o 
  -6   0  18      279.35      279.53     22.82 o 
  -4   0  18      258.55      284.90     23.47 o 
  -2   0  18       24.91       24.76     13.08 o 
  -7   1  18        5.96       13.34      7.36 o 
  -6   1  18        0.85       -3.66      6.96 o 
  -5   1  18       88.61       91.09      9.91 o 
  -4   1  18       10.14       19.95      7.80 o 
  -3   1  18      107.44       98.75      9.80 o 
  -2   1  18       23.17       23.41      7.81 o 
  -5   2  18      208.24      191.74     12.27 o 
  -4   2  18       24.66       29.12      8.56 o 
  -3   2  18        5.45       -2.65      7.13 o 
                                                 
